# Supplementary material for: Regulatory protein SrpA controls phage infection and core cellular processes in Pseudomonas aeruginosa
Source: Nat Commun. 2018 May 10;9:1846. doi: 10.1038/s41467-018-04232-6 (PMC5945682; doi:10.1038/s41467-018-04232-6)
Supplement: Supplementary file 4 — Supplementary Data 1 [file 41467_2018_4232_MOESM4_ESM.xls]

geneID	geneLength	PAK_AR2A-Expression	s1_9A-Expression	PAK_AR2A-RPKM	s1_9A-RPKM	log2 Ratio(s1_9A/PAK_AR2A)	Up-Down-Regulation(s1_9A/PAK_AR2A)	P-value	FDR	Name	Product	Note	GO Component	GO Function	GO Process	KEGG
PA2412	219	0	10	0	8.547977756	13.06136744	Up	0.000281506	0.000574006	PA2412	hypothetical protein	Product name confidence: class 4 (Homologs of previously reported genes of unknown function, or no similarity to any previously reported sequences)	-	-	-	K05375//MbtH protein
PA2111	714	0	6	0	1.573115234	10.61940864	Up	0.00708026	0.012120369	PA2111	hypothetical protein	Product name confidence: class 4 (Homologs of previously reported genes of unknown function, or no similarity to any previously reported sequences)	-	GO:0016787//hydrolase activity	-	K06351//inhibitor of KinA
PA1664	141	0	1	0	1.32766463	10.37467505	Up	0.398796	0.467097127	PA1664	hypothetical protein	Product name confidence: class 4 (Homologs of previously reported genes of unknown function, or no similarity to any previously reported sequences)	-	-	-	-
PA2074	813	0	1	0	0.230259179	7.847114861	Up	0.398796	0.467197903	PA2074	hypothetical protein	Product name confidence: class 4 (Homologs of previously reported genes of unknown function, or no similarity to any previously reported sequences)	-	GO:0016810//hydrolase activity, acting on carbon-nitrogen (but not peptide) bonds	GO:0006807//nitrogen compound metabolic process	K01463//[EC:3.5.1.-];K01506//[EC:3.5.-.-];K08590//carbon-nitrogen hydrolase family protein
PA5420	858	147	1927	25.87681696	420.4379647	4.022160876	Up	8.35E-14	4.62E-13	purU2	formyltetrahydrofolate deformylase	Product name confidence: class 2 (High similarity to functionally studied protein)	-	GO:0008864//formyltetrahydrofolate deformylase activity;GO:0008855//exodeoxyribonuclease VII activity;GO:0016742//hydroxymethyl-, formyl- and related transferase activity	GO:0046487//glyoxylate metabolic process;GO:0006189//'de novo' IMP biosynthetic process	K01433//formyltetrahydrofolate deformylase [EC:3.5.1.10]
PA4220	282	1	13	0.535589061	8.629820096	4.010132083	Up	0.000775044	0.001504106	PA4220	hypothetical protein	Product name confidence: class 4 (Homologs of previously reported genes of unknown function, or no similarity to any previously reported sequences)	-	-	-	-
PA5399	1962	157	1837	12.08596845	175.2740619	3.858207527	Up	0	0	dgcB	dimethylglycine catabolism protein DgcB	class 1: Function experimentally demonstrated in P. aeruginosa	-	GO:0016491//oxidoreductase activity;GO:0051536//iron-sulfur cluster binding	GO:0055114//oxidation-reduction process	K00540//[EC:1.-.-.-];K08264//heterodisulfide reductase subunit D [EC:1.8.98.1]
PA5419	636	96	1058	22.7979042	311.4125066	3.771853776	Up	0	0	soxG	sarcosine oxidase subunit gamma	class 1: Function experimentally demonstrated in P. aeruginosa	-	GO:0008115//sarcosine oxidase activity	GO:0044248//cellular catabolic process;GO:0055114//oxidation-reduction process	K00305//sarcosine oxidase, subunit gamma [EC:1.5.3.1]
PA5418	3018	475	5233	23.77142305	324.5928861	3.771331205	Up	1.06E-12	4.65E-12	soxA	sarcosine oxidase subunit alpha	class 1: Function experimentally demonstrated in P. aeruginosa	GO:0005737//cytoplasm	GO:0008115//sarcosine oxidase activity;GO:0004047//aminomethyltransferase activity	GO:0006546//glycine catabolic process;GO:0046653//tetrahydrofolate metabolic process;GO:0055114//oxidation-reduction process	K00302//sarcosine oxidase, subunit alpha [EC:1.5.3.1]
PA5400	1233	78	776	9.554596102	117.816507	3.624202988	Up	0	0	PA5400	electron transfer flavoprotein subunit alpha	Product name confidence: class 3 (Function proposed based on presence of conserved amino acid motif, structural feature or limited sequence similarity to an experimentally studied gene)	-	GO:0050660//flavin adenine dinucleotide binding;GO:0009055//electron carrier activity	-	K03522//electron transfer flavoprotein alpha subunit
PA5417	321	16	144	7.52827989	83.97788988	3.479617366	Up	1.99E-07	5.32E-07	soxD	sarcosine oxidase subunit delta	class 1: Function experimentally demonstrated in P. aeruginosa	-	GO:0008115//sarcosine oxidase activity	GO:0044248//cellular catabolic process;GO:0046653//tetrahydrofolate metabolic process;GO:0055114//oxidation-reduction process	K00304//sarcosine oxidase, subunit delta [EC:1.5.3.1]
PA2086	903	3	22	0.501781114	4.56081471	3.184161483	Up	0.000106906	0.000227559	PA2086	epoxide hydrolase	Product name confidence: class 3 (Function proposed based on presence of conserved amino acid motif, structural feature or limited sequence similarity to an experimentally studied gene)	-	GO:0016787//hydrolase activity	GO:0008152//metabolic process	K01561//haloacetate dehalogenase [EC:3.8.1.3]
PA5401	774	79	526	15.41583089	127.2190891	3.044830606	Up	0	0	PA5401	hypothetical protein	Product name confidence: class 4 (Homologs of previously reported genes of unknown function, or no similarity to any previously reported sequences)	-	GO:0009055//electron carrier activity	-	K03521//electron transfer flavoprotein beta subunit
PA5416	1251	113	734	13.64275062	109.8363895	3.009149655	Up	2.73E-13	1.39E-12	soxB	sarcosine oxidase subunit beta	class 1: Function experimentally demonstrated in P. aeruginosa	-	GO:0008864//formyltetrahydrofolate deformylase activity;GO:0008115//sarcosine oxidase activity;GO:0016740//transferase activity	GO:0046653//tetrahydrofolate metabolic process;GO:0044248//cellular catabolic process;GO:0055114//oxidation-reduction process	K00303//sarcosine oxidase, subunit beta [EC:1.5.3.1]
PA2729	1350	325	1927	36.36054628	267.2116842	2.877537313	Up	1.26E-13	6.85E-13	PA2729	hypothetical protein	Product name confidence: class 4 (Homologs of previously reported genes of unknown function, or no similarity to any previously reported sequences)	-	-	-	-
PA0604	1047	218	1206	31.44782534	215.6294744	2.777522232	Up	8.08E-14	4.48E-13	PA0604	ABC transporter	Product name confidence: class 3 (Function proposed based on presence of conserved amino acid motif, structural feature or limited sequence similarity to an experimentally studied gene)	-	-	-	K02055//putative spermidine/putrescine transport system substrate-binding protein
PA3486	2427	12	60	0.746779309	4.627953346	2.63162046	Up	1.60E-06	3.97E-06	PA3486	hypothetical protein	Product name confidence: class 4 (Homologs of previously reported genes of unknown function, or no similarity to any previously reported sequences)	-	-	-	K11904//type VI secretion system secreted protein VgrG
PA5421	1200	400	1940	50.34537177	302.6411525	2.587677112	Up	0	0	fdhA	glutathione-independent formaldehyde dehydrogenase	Product name confidence: class 2 (High similarity to functionally studied protein)	-	GO:0018467//formaldehyde dehydrogenase activity;GO:0016990//arginine deiminase activity;GO:0000166//nucleotide binding;GO:0008270//zinc ion binding	GO:0015947//methane metabolic process;GO:0055114//oxidation-reduction process;GO:0046292//formaldehyde metabolic process	K00148//glutathione-independent formaldehyde dehydrogenase [EC:1.2.1.46]
PA5397	531	98	466	27.87483861	164.2853714	2.559168666	Up	0	0	PA5397	hypothetical protein	Product name confidence: class 4 (Homologs of previously reported genes of unknown function, or no similarity to any previously reported sequences)	-	-	-	-
PA1929	297	5	22	2.542695544	13.86671947	2.447195889	Up	0.000152893	0.000320051	PA1929	hypothetical protein	Product name confidence: class 4 (Homologs of previously reported genes of unknown function, or no similarity to any previously reported sequences)	-	-	-	-
PA0111	579	24	105	6.260564365	33.9483158	2.438975382	Up	2.70E-09	8.22E-09	PA0111	hypothetical protein	Product name confidence: class 4 (Homologs of previously reported genes of unknown function, or no similarity to any previously reported sequences)	-	-	-	-
PA5410	1290	343	1463	40.15921515	212.3059247	2.402341653	Up	0	0	gbcA	protein GbcA	class 1: Function experimentally demonstrated in P. aeruginosa	-	GO:0016708//oxidoreductase activity, acting on paired donors, with incorporation or reduction of molecular oxygen, NAD(P)H as one donor, and incorporation of two atoms of oxygen into one donor;GO:0005506//iron ion binding;GO:0016702//oxidoreductase activity, acting on single donors with incorporation of molecular oxygen, incorporation of two atoms of oxygen;GO:0051537//2 iron, 2 sulfur cluster bi…	GO:0019439//aromatic compound catabolic process;GO:0055114//oxidation-reduction process	K00479//Rieske 2Fe-2S family protein
PA5510	1350	704	2934	78.76253717	406.8495493	2.368913902	Up	4.49E-13	2.16E-12	PA5510	transporter	Product name confidence: class 3 (Function proposed based on presence of conserved amino acid motif, structural feature or limited sequence similarity to an experimentally studied gene)	GO:0016021//integral to membrane	GO:0015171//amino acid transmembrane transporter activity;GO:0008791//arginine N-succinyltransferase activity	GO:0003333//amino acid transmembrane transport	K14052//putrescine importer
PA0606	831	255	1052	46.34682239	236.98574	2.354257917	Up	0	0	PA0606	ABC transporter permease	Product name confidence: class 3 (Function proposed based on presence of conserved amino acid motif, structural feature or limited sequence similarity to an experimentally studied gene)	GO:0005886//plasma membrane;GO:0016021//integral to membrane	GO:0005215//transporter activity	GO:0006810//transport	K02053//putative spermidine/putrescine transport system permease protein
PA2154	996	8	33	1.213141488	6.202433257	2.354086484	Up	1.48E-05	3.43E-05	PA2154	hypothetical protein	Product name confidence: class 4 (Homologs of previously reported genes of unknown function, or no similarity to any previously reported sequences)	-	-	-	K07027//
PA5398	2061	917	3748	67.20044529	340.4309907	2.340819679	Up	0	0	dgcA	dimethylglycine catabolism protein DgcA	class 1: Function experimentally demonstrated in P. aeruginosa	-	GO:0016491//oxidoreductase activity;GO:0010181//FMN binding	GO:0055114//oxidation-reduction process	K00540//[EC:1.-.-.-];K00219//2,4-dienoyl-CoA reductase (NADPH2) [EC:1.3.1.34]
PA2370	1017	25	101	3.712785529	18.59122124	2.324047658	Up	1.57E-09	4.82E-09	PA2370	hypothetical protein	Product name confidence: class 4 (Homologs of previously reported genes of unknown function, or no similarity to any previously reported sequences)	-	-	-	K11895//type VI secretion system protein ImpH
PA2785	219	1	4	0.689662627	3.419191102	2.309692365	Up	0.1342878	0.179116373	PA2785	hypothetical protein	Product name confidence: class 4 (Homologs of previously reported genes of unknown function, or no similarity to any previously reported sequences)	-	GO:0043565//sequence-specific DNA binding	-	K07727//putative transcriptional regulator
PA5415	1254	205	817	24.69091199	121.9641008	2.304404534	Up	4.77E-13	2.29E-12	glyA1	serine hydroxymethyltransferase	Product name confidence: class 2 (High similarity to functionally studied protein)	GO:0005737//cytoplasm	GO:0030170//pyridoxal phosphate binding;GO:0008168//methyltransferase activity;GO:0004372//glycine hydroxymethyltransferase activity	GO:0035999//tetrahydrofolate interconversion;GO:0032259//methylation;GO:0019264//glycine biosynthetic process from serine	K00600//glycine hydroxymethyltransferase [EC:2.1.2.1]
PA3727	693	204	813	44.46084779	219.6164207	2.304378565	Up	1.59E-13	8.49E-13	PA3727	hypothetical protein	Product name confidence: class 4 (Homologs of previously reported genes of unknown function, or no similarity to any previously reported sequences)	-	GO:0003824//catalytic activity	GO:0008152//metabolic process	K03205//type IV secretion system protein VirD4
PA1196	1401	452	1789	48.72828274	239.0450216	2.294451075	Up	4.69E-13	2.25E-12	PA1196	transcriptional regulator	Product name confidence: class 3 (Function proposed based on presence of conserved amino acid motif, structural feature or limited sequence similarity to an experimentally studied gene)	-	GO:0017111//nucleoside-triphosphatase activity;GO:0004871//signal transducer activity;GO:0003677//DNA binding;GO:0005524//ATP binding;GO:0003700//sequence-specific DNA binding transcription factor activity;GO:0008134//transcription factor binding	GO:0006355//regulation of transcription, DNA-dependent;GO:0007165//signal transduction	K06714//arginine utilization regulatory protein
PA5396	978	362	1410	55.90498337	269.8905983	2.271325925	Up	1.06E-12	4.65E-12	PA5396	hypothetical protein	Product name confidence: class 4 (Homologs of previously reported genes of unknown function, or no similarity to any previously reported sequences)	-	GO:0016805//dipeptidase activity;GO:0008239//dipeptidyl-peptidase activity;GO:0008235//metalloexopeptidase activity	GO:0006508//proteolysis	K01273//membrane dipeptidase [EC:3.4.13.19]
PA1950	927	484	1824	78.85812277	368.3431502	2.223719142	Up	1.86E-12	7.69E-12	rbsK	ribokinase	Product name confidence: class 2 (High similarity to functionally studied protein)	-	GO:0004747//ribokinase activity	GO:0044248//cellular catabolic process;GO:0016310//phosphorylation;GO:0006014//D-ribose metabolic process	K00852//ribokinase [EC:2.7.1.15]
PA0315	438	2044	7460	704.8352047	3188.395703	2.177472799	Up	4.07E-12	1.56E-11	PA0315	hypothetical protein	Product name confidence: class 4 (Homologs of previously reported genes of unknown function, or no similarity to any previously reported sequences)	-	-	-	-
PA0504	687	79	284	17.36805402	77.38719425	2.155658736	Up	0	0	bioD	dithiobiotin synthetase	Product name confidence: class 2 (High similarity to functionally studied protein)	GO:0005737//cytoplasm	GO:0004141//dethiobiotin synthase activity;GO:0005524//ATP binding;GO:0000287//magnesium ion binding	GO:0051188//cofactor biosynthetic process;GO:0009102//biotin biosynthetic process	K01935//dethiobiotin synthetase [EC:6.3.3.3]
PA3191	1422	278	984	29.52745433	129.5397338	2.133265798	Up	1.68E-13	8.86E-13	PA3191	two-component sensor	Product name confidence: class 3 (Function proposed based on presence of conserved amino acid motif, structural feature or limited sequence similarity to an experimentally studied gene)	GO:0016021//integral to membrane	GO:0000155//phosphorelay sensor kinase activity;GO:0005524//ATP binding	GO:0023014//signal transduction by phosphorylation;GO:0000160//two-component signal transduction system (phosphorelay)	K07638//two-component system, OmpR family, osmolarity sensor histidine kinase EnvZ [EC:2.7.13.3];K05962//protein-histidine pros-kinase [EC:2.7.13.1];K00936//[EC:2.7.3.-]
PA2803	744	17	60	3.451094032	15.09683168	2.129120119	Up	1.20E-07	3.28E-07	PA2803	hypothetical protein	Product name confidence: class 4 (Homologs of previously reported genes of unknown function, or no similarity to any previously reported sequences)	-	-	-	K05306//phosphonoacetaldehyde hydrolase [EC:3.11.1.1]
PA4908	933	42	148	6.799053422	29.69528993	2.126828308	Up	3.48E-13	1.73E-12	PA4908	ornithine cyclodeaminase	Product name confidence: class 4 (Homologs of previously reported genes of unknown function, or no similarity to any previously reported sequences)	-	GO:0000166//nucleotide binding;GO:0008473//ornithine cyclodeaminase activity	-	K01750//ornithine cyclodeaminase [EC:4.3.1.12]
PA1761	438	159	549	54.82817884	234.6419894	2.097471749	Up	6.75E-14	3.76E-13	PA1761	hypothetical protein	Product name confidence: class 4 (Homologs of previously reported genes of unknown function, or no similarity to any previously reported sequences)	-	-	-	-
PA4505	975	783	2609	121.2936188	500.9299075	2.046105097	Up	0	0	PA4505	ABC transporter ATP-binding protein	Product name confidence: class 3 (Function proposed based on presence of conserved amino acid motif, structural feature or limited sequence similarity to an experimentally studied gene)	GO:0016020//membrane	GO:0015413;GO:0005524//ATP binding;GO:0015197//peptide transporter activity	GO:0006200//ATP catabolic process;GO:0015833//peptide transport	K12371//dipeptide transport system ATP-binding protein
PA5381	378	142	472	56.73843485	233.7532711	2.042588295	Up	1.85E-13	9.67E-13	PA5381	hypothetical protein	Product name confidence: class 4 (Homologs of previously reported genes of unknown function, or no similarity to any previously reported sequences)	-	-	-	-
PA5391	675	14	46	3.13260091	12.75738191	2.025899399	Up	1.09E-06	2.74E-06	PA5391	hypothetical protein	Product name confidence: class 4 (Homologs of previously reported genes of unknown function, or no similarity to any previously reported sequences)	-	-	-	-
PA3728	5241	2690	8742	77.52092161	312.2512177	2.01004957	Up	0	0	PA3728	hypothetical protein	Product name confidence: class 4 (Homologs of previously reported genes of unknown function, or no similarity to any previously reported sequences)	-	GO:0005524//ATP binding;GO:0016887//ATPase activity	GO:0006200//ATP catabolic process	-
PA4506	972	981	3162	152.4345979	608.9800968	1.998204691	Up	1.99E-12	8.19E-12	PA4506	peptide ABC transporter ATP-binding protein	Product name confidence: class 3 (Function proposed based on presence of conserved amino acid motif, structural feature or limited sequence similarity to an experimentally studied gene)	GO:0016020//membrane	GO:0005524//ATP binding;GO:0016887//ATPase activity;GO:0015197//peptide transporter activity	GO:0006200//ATP catabolic process;GO:0015833//peptide transport	K12372//dipeptide transport system ATP-binding protein
PA4025	822	301	965	55.30641205	219.7672602	1.99045782	Up	5.80E-14	3.24E-13	PA4025	ethanolamine ammonia-lyase small subunit	Product name confidence: class 3 (Function proposed based on presence of conserved amino acid motif, structural feature or limited sequence similarity to an experimentally studied gene)	-	GO:0031419//cobalamin binding;GO:0008851//ethanolamine ammonia-lyase activity	GO:0006520//cellular amino acid metabolic process;GO:0046336//ethanolamine catabolic process	K03736//ethanolamine ammonia-lyase small subunit [EC:4.3.1.7]
PA0905	186	1888	6043	1533.097773	6082.010257	1.988098542	Up	1.66E-12	6.94E-12	rsmA	carbon storage regulator	Product name confidence: class 1 (Function experimentally demonstrated in P. aeruginosa)	-	GO:0048027//mRNA 5'-UTR binding;GO:0016433//rRNA (adenine) methyltransferase activity;GO:0008170//N-methyltransferase activity	GO:0045719//negative regulation of glycogen biosynthetic process;GO:0045947//negative regulation of translational initiation;GO:0000154//rRNA modification;GO:0032259//methylation	K03563//carbon storage regulator
PA0502	723	301	955	62.87948922	247.2706512	1.975429611	Up	5.80E-14	3.25E-13	PA0502	biotin biosynthesis protein bioH	Product name confidence: class 3 (Function proposed based on presence of conserved amino acid motif, structural feature or limited sequence similarity to an experimentally studied gene)	-	-	-	K02170//pimelyl-[acyl-carrier protein] methyl ester esterase [EC:3.1.1.85]
PA2759	315	554	1741	265.631771	1034.655369	1.961650687	Up	2.15E-13	1.11E-12	PA2759	hypothetical protein	Product name confidence: class 4 (Homologs of previously reported genes of unknown function, or no similarity to any previously reported sequences)	-	-	-	-
PA4921	924	277	854	45.27814279	173.0188407	1.934042459	Up	3.91E-14	2.21E-13	PA4921	hypothetical protein	Product name confidence: class 4 (Homologs of previously reported genes of unknown function, or no similarity to any previously reported sequences)	-	GO:0016788//hydrolase activity, acting on ester bonds	GO:0006629//lipid metabolic process	K12686//outer membrane lipase/esterase;K11018//thermolabile hemolysin
PA0091	1932	902	2748	70.51479089	266.2668525	1.916875031	Up	4.96E-13	2.37E-12	vgrG1	VgrG protein	Product name confidence: class 2: Function of highly similar gene experimentally demonstrated in another organism (and gene context consistent in terms of pathways its involved in, if known).	-	-	-	K11904//type VI secretion system secreted protein VgrG
PA2443	1377	797	2426	87.41886993	329.8104062	1.915620286	Up	7.92E-13	3.60E-12	sdaA	L-serine dehydratase	Product name confidence: class 2 (High similarity to functionally studied protein)	-	GO:0051539//4 iron, 4 sulfur cluster binding;GO:0003941//L-serine ammonia-lyase activity	GO:0006094//gluconeogenesis;GO:0006520//cellular amino acid metabolic process	K01752//L-serine dehydratase [EC:4.3.1.17]
PA3236	858	227	687	39.95943843	149.8914799	1.907310167	Up	1.42E-13	7.60E-13	PA3236	glycine betaine-binding protein	Product name confidence: class 3 (Function proposed based on presence of conserved amino acid motif, structural feature or limited sequence similarity to an experimentally studied gene)	-	GO:0005215//transporter activity	GO:0006810//transport	K02002//glycine betaine/proline transport system substrate-binding protein
PA2323	1626	1119	3376	103.9418284	388.6774948	1.902797233	Up	2.06E-12	8.44E-12	PA2323	glyceraldehyde-3-phosphate dehydrogenase	Product name confidence: class 3 (Function proposed based on presence of conserved amino acid motif, structural feature or limited sequence similarity to an experimentally studied gene)	-	GO:0016620//oxidoreductase activity, acting on the aldehyde or oxo group of donors, NAD or NADP as acceptor	GO:0055114//oxidation-reduction process	K00131//glyceraldehyde-3-phosphate dehydrogenase (NADP) [EC:1.2.1.9]
PA4447	1056	1051	3161	150.3209822	560.3612248	1.898310731	Up	5.34E-13	2.54E-12	hisC1	histidinol-phosphate aminotransferase	Product name confidence: class 2 (High similarity to functionally studied protein)	-	GO:0004400//histidinol-phosphate transaminase activity;GO:0030170//pyridoxal phosphate binding;GO:0080130//L-phenylalanine:2-oxoglutarate aminotransferase activity	GO:0000105//histidine biosynthetic process	K00817//histidinol-phosphate aminotransferase [EC:2.6.1.9]
PA2145	399	2	6	0.75707326	2.815048314	1.894654866	Up	0.0953752	0.131376798	PA2145	hypothetical protein	Product name confidence: class 4 (Homologs of previously reported genes of unknown function, or no similarity to any previously reported sequences)	-	-	-	-
PA0446	1224	1039	3060	128.2079443	468.0017822	1.868028364	Up	0	0	PA0446	hypothetical protein	Product name confidence: class 4 (Homologs of previously reported genes of unknown function, or no similarity to any previously reported sequences)	-	GO:0033608	GO:0008152//metabolic process	K07749//formyl-CoA transferase [EC:2.8.3.16]
PA1514	510	245	721	72.55656519	264.6504196	1.866909875	Up	3.58E-13	1.78E-12	PA1514	ureidoglycolate hydrolase	class 3: Function proposed based on presence of conserved amino acid motif, structural feature or limited sequence similarity to an experimentally studied gene	-	GO:0004848//ureidoglycolate hydrolase activity	GO:0000256//allantoin catabolic process;GO:0006145//purine nucleobase catabolic process	K01483//ureidoglycolate hydrolase [EC:3.5.3.19]
PA2378	2316	221	650	14.41234088	52.53906017	1.866085714	Up	1.68E-13	8.86E-13	PA2378	aldehyde dehydrogenase	Product name confidence: class 3 (Function proposed based on presence of conserved amino acid motif, structural feature or limited sequence similarity to an experimentally studied gene)	-	GO:0016491//oxidoreductase activity	GO:0055114//oxidation-reduction process	K07303//isoquinoline 1-oxidoreductase, beta subunit [EC:1.3.99.16]
PA5509	669	504	1466	113.7850555	410.2186025	1.85008183	Up	4.98E-13	2.37E-12	PA5509	hypothetical protein	Product name confidence: class 4 (Homologs of previously reported genes of unknown function, or no similarity to any previously reported sequences)	-	GO:0008745//N-acetylmuramoyl-L-alanine amidase activity;GO:0016746//transferase activity, transferring acyl groups	GO:0009253//peptidoglycan catabolic process	K01458//N-formylglutamate deformylase [EC:3.5.1.68]
PA3294	2067	20	58	1.461404115	5.252850192	1.845745265	Up	1.39E-07	3.74E-07	PA3294	hypothetical protein	Product name confidence: class 4 (Homologs of previously reported genes of unknown function, or no similarity to any previously reported sequences)	-	-	-	K11904//type VI secretion system secreted protein VgrG
PA5376	1179	762	2203	97.61621702	349.790645	1.841298957	Up	2.13E-12	8.71E-12	PA5376	ABC transporter ATP-binding protein	Product name confidence: class 3 (Function proposed based on presence of conserved amino acid motif, structural feature or limited sequence similarity to an experimentally studied gene)	GO:0055052	GO:0015220//choline transmembrane transporter activity;GO:0005524//ATP binding;GO:0015418//quaternary-ammonium-compound-transporting ATPase activity	GO:0015871//choline transport;GO:0006200//ATP catabolic process	K02000//glycine betaine/proline transport system ATP-binding protein [EC:3.6.3.32]
PA2525	1497	243	701	24.51688445	87.66045405	1.838150495	Up	1.78E-15	1.07E-14	PA2525	hypothetical protein	Product name confidence: class 3 (Function proposed based on presence of conserved amino acid motif, structural feature or limited sequence similarity to an experimentally studied gene)	GO:0016020//membrane	GO:0008289//lipid binding;GO:0005215//transporter activity	GO:0006810//transport	K07796//Cu(I)/Ag(I) efflux system outer membrane protein CusC
PA2368	426	13	37	4.609083331	16.25921684	1.818706012	Up	3.01E-05	6.78E-05	PA2368	hypothetical protein	Product name confidence: class 4 (Homologs of previously reported genes of unknown function, or no similarity to any previously reported sequences)	-	GO:0005507//copper ion binding;GO:0048038//quinone binding	GO:0009308//amine metabolic process	K11919//type VI secretion system lysozyme-related protein;K11897//type VI secretion system protein ImpF
PA1990	1827	166	465	13.72304058	47.64550163	1.79573984	Up	1.82E-13	9.55E-13	pqqH	PqqH protein	Product name confidence: class 3 (Function proposed based on presence of conserved amino acid motif, structural feature or limited sequence similarity to an experimentally studied gene)	-	GO:0004177//aminopeptidase activity;GO:0008236//serine-type peptidase activity	GO:0006508//proteolysis	K01423//[EC:3.4.-.-];K01322//prolyl oligopeptidase [EC:3.4.21.26]
PA1976	2646	97	270	5.536849276	19.10211356	1.78659512	Up	4.33E-14	2.44E-13	ercS'	ErcS protein	Product name confidence: class 1: Function experimentally demonstrated in P. aeruginosa	GO:0016020//membrane	GO:0000156//phosphorelay response regulator activity;GO:0005524//ATP binding;GO:0000155//phosphorelay sensor kinase activity	GO:0000160//two-component signal transduction system (phosphorelay);GO:0035556//intracellular signal transduction;GO:0006355//regulation of transcription, DNA-dependent;GO:0023014//signal transduction by phosphorylation	K00936//[EC:2.7.3.-];K13924//two-component system, chemotaxis family, CheB/CheR fusion protein [EC:2.1.1.80 3.1.1.61]
PA0740	1977	298	829	22.76619239	78.49741576	1.785752136	Up	6.81E-13	3.15E-12	sdsA1	SDS hydrolase SdsA1	class 1: Function experimentally demonstrated in P. aeruginosa	-	GO:0016787//hydrolase activity;GO:0032934//sterol binding;GO:0046872//metal ion binding	-	K01138//uncharacterized sulfatase [EC:3.1.6.-]
PA4542	2565	5498	15278	323.7413497	1115.030211	1.78416925	Up	3.22E-11	1.09E-10	clpB	ClpB protein	Product name confidence: class 2 (High similarity to functionally studied protein)	GO:0005737//cytoplasm	GO:0005524//ATP binding;GO:0017111//nucleoside-triphosphatase activity;GO:0031249//denatured protein binding	GO:0016485//protein processing;GO:0044267//cellular protein metabolic process;GO:0009408//response to heat	K03695//ATP-dependent Clp protease ATP-binding subunit ClpB
PA0077	3306	1395	3827	63.73121018	216.7020956	1.765641144	Up	6.92E-12	2.52E-11	icmF1	IcmF protein	Product name confidence: class 2: Function of highly similar gene experimentally demonstrated in another organism (and gene context consistent in terms of pathways its involved in, if known).	-	-	-	K11891//type VI secretion system protein ImpL
PA5521	759	1017	2782	202.3764549	686.1559726	1.761495106	Up	6.18E-13	2.89E-12	PA5521	short-chain dehydrogenase	Product name confidence: class 3 (Function proposed based on presence of conserved amino acid motif, structural feature or limited sequence similarity to an experimentally studied gene)	-	GO:0000166//nucleotide binding;GO:0016616//oxidoreductase activity, acting on the CH-OH group of donors, NAD or NADP as acceptor	GO:0055114//oxidation-reduction process	K00019//3-hydroxybutyrate dehydrogenase [EC:1.1.1.30];K00059//3-oxoacyl-[acyl-carrier protein] reductase [EC:1.1.1.100];K00046//gluconate 5-dehydrogenase [EC:1.1.1.69]
PA1429	2709	8638	23492	481.5983625	1623.373624	1.753092686	Up	0	0	PA1429	cation-transporting P-type ATPase	Product name confidence: class 3 (Function proposed based on presence of conserved amino acid motif, structural feature or limited sequence similarity to an experimentally studied gene)	GO:0016021//integral to membrane	GO:0046872//metal ion binding;GO:0005524//ATP binding;GO:0019829//cation-transporting ATPase activity	GO:0006812//cation transport	K01552//[EC:3.6.3.-]
PA2684	3954	787	2102	30.06206948	99.51843663	1.727019493	Up	1.36E-12	5.81E-12	PA2684	hypothetical protein	Product name confidence: class 4 (Homologs of previously reported genes of unknown function, or no similarity to any previously reported sequences)	-	-	-	K11021//insecticidal toxin complex protein TccC
PA3560	1758	173	462	14.86305344	49.19609178	1.726813179	Up	3.48E-13	1.73E-12	fruA	PTS system fructose-specific transporter subunit IIBC FruA	Product name confidence: class 1: Function experimentally demonstrated in P. aeruginosa.	GO:0016020//membrane	GO:0004645//phosphorylase activity;GO:0051119//sugar transmembrane transporter activity;GO:0022804	GO:0006000//fructose metabolic process;GO:0015755//fructose transport;GO:0006013//mannose metabolic process;GO:0009401//phosphoenolpyruvate-dependent sugar phosphotransferase system;GO:0044248//cellular catabolic process	K02769//PTS system, fructose-specific IIB component [EC:2.7.1.69] K02770 PTS system, fructose-specific IIC component
PA5392	423	20	53	7.141187485	23.45540847	1.715684725	Up	1.51E-06	3.76E-06	PA5392	hypothetical protein	Product name confidence: class 4 (Homologs of previously reported genes of unknown function, or no similarity to any previously reported sequences)	-	-	-	K07567//TdcF protein
PA0605	1248	440	1165	53.24991245	174.7506655	1.714446891	Up	0	0	PA0605	ABC transporter permease	Product name confidence: class 3 (Function proposed based on presence of conserved amino acid motif, structural feature or limited sequence similarity to an experimentally studied gene)	GO:0005886//plasma membrane;GO:0016021//integral to membrane	GO:0005215//transporter activity	GO:0006810//transport	K02054//putative spermidine/putrescine transport system permease protein
PA1515	999	176	462	26.60896526	86.57330264	1.702009788	Up	0	0	alc	allantoicase	Product name confidence: class 2 (High similarity to functionally studied protein)	-	GO:0004037//allantoicase activity	GO:0000256//allantoin catabolic process;GO:0006145//purine nucleobase catabolic process	K01477//allantoicase [EC:3.5.3.4]
PA0779	2400	2004	5247	126.1151563	409.2675585	1.698302646	Up	3.63E-12	1.41E-11	PA0779	ATP-dependent protease	Product name confidence: class 3 (Function proposed based on presence of conserved amino acid motif, structural feature or limited sequence similarity to an experimentally studied gene)	GO:0005737//cytoplasm	GO:0004252//serine-type endopeptidase activity;GO:0005524//ATP binding;GO:0004176//ATP-dependent peptidase activity	GO:0006950//response to stress;GO:0006515//misfolded or incompletely synthesized protein catabolic process	K01338//ATP-dependent Lon protease [EC:3.4.21.53]
PA1977	864	49	128	8.565705613	27.73343894	1.694982521	Up	1.76E-13	9.25E-13	PA1977	hypothetical protein	Product name confidence: class 4 (Homologs of previously reported genes of unknown function, or no similarity to any previously reported sequences)	GO:0016021//integral to membrane	-	-	-
PA5435	1824	6406	16675	530.4481111	1711.388096	1.689883423	Up	2.61E-11	8.94E-11	PA5435	pyruvate carboxylase subunit B	Product name confidence: class 3 (Function proposed based on presence of conserved amino acid motif, structural feature or limited sequence similarity to an experimentally studied gene)	-	GO:0004736//pyruvate carboxylase activity;GO:0015081//sodium ion transmembrane transporter activity;GO:0008948//oxaloacetate decarboxylase activity	GO:0008152//metabolic process;GO:0006814//sodium ion transport	K01960//pyruvate carboxylase subunit B [EC:6.4.1.1]
PA0073	720	226	588	47.40855841	152.8805822	1.689185747	Up	1.65E-13	8.74E-13	PA0073	ABC transporter ATP-binding protein	Product name confidence: class 3 (Function proposed based on presence of conserved amino acid motif, structural feature or limited sequence similarity to an experimentally studied gene)	-	GO:0005524//ATP binding;GO:0016887//ATPase activity	GO:0006200//ATP catabolic process	K02003//putative ABC transport system ATP-binding protein
PA1981	648	5	13	1.165402124	3.755569857	1.688203988	Up	0.0202006	0.031867884	PA1981	hypothetical protein	Product name confidence: class 4 (Homologs of previously reported genes of unknown function, or no similarity to any previously reported sequences)	-	-	-	K07567//TdcF protein
PA0492	759	459	1189	91.33804601	293.2564527	1.682875021	Up	9.89E-13	4.39E-12	PA0492	hypothetical protein	Product name confidence: class 4 (Homologs of previously reported genes of unknown function, or no similarity to any previously reported sequences)	-	GO:0003824//catalytic activity	GO:0005975//carbohydrate metabolic process	K07160//UPF0271 protein
PA5113	1395	745	1929	80.66086444	258.8603406	1.682233178	Up	7.36E-13	3.37E-12	PA5113	hypothetical protein	Product name confidence: class 4 (Homologs of previously reported genes of unknown function, or no similarity to any previously reported sequences)	-	-	-	-
PA1597	726	450	1161	93.61742684	299.3664292	1.677063431	Up	1.24E-12	5.37E-12	PA1597	hypothetical protein	Product name confidence: class 4 (Homologs of previously reported genes of unknown function, or no similarity to any previously reported sequences)	-	GO:0016787//hydrolase activity	-	K01066//esterase / lipase [EC:3.1.1.-];K01061//carboxymethylenebutenolidase [EC:3.1.1.45]
PA3181	663	1949	4997	443.9960614	1410.92302	1.668020492	Up	3.17E-12	1.25E-11	PA3181	keto-hydroxyglutarate-aldolase/keto-deoxy- phosphogluconate aldolase	Product name confidence: class 2 (High similarity to functionally studied protein)	-	GO:0008700//4-hydroxy-2-oxoglutarate aldolase activity;GO:0008675//2-dehydro-3-deoxy-phosphogluconate aldolase activity	GO:0044248//cellular catabolic process;GO:0009255//Entner-Doudoroff pathway	K01625//2-dehydro-3-deoxyphosphogluconate aldolase / 4-hydroxy-2-oxoglutarate aldolase [EC:4.1.2.14 4.1.3.16]
PA1989	1146	174	445	22.93218505	72.69137629	1.664410395	Up	1.15E-13	6.29E-13	pqqE	pyrroloquinoline quinone biosynthesis protein PqqE	Product name confidence: class 2 (High similarity to functionally studied protein)	-	GO:0005506//iron ion binding;GO:0051539//4 iron, 4 sulfur cluster binding;GO:0003824//catalytic activity	GO:0018189//pyrroloquinoline quinone biosynthetic process	K06139//pyrroloquinoline quinone biosynthesis protein E
PA3095	525	72	184	20.71352438	65.6093927	1.66332932	Up	0	0	xcpZ	general secretion pathway protein M	Product name confidence: class 1 (Function experimentally demonstrated in P. aeruginosa)	GO:0016021//integral to membrane;GO:0005886//plasma membrane	-	GO:0006858//extracellular transport;GO:0015031//protein transport;GO:0046903//secretion	K02462//general secretion pathway protein M
PA4772	2817	1600	4031	85.785511	267.8757805	1.642758243	Up	1.87E-12	7.75E-12	PA4772	ferredoxin	Product name confidence: class 3 (Function proposed based on presence of conserved amino acid motif, structural feature or limited sequence similarity to an experimentally studied gene)	-	GO:0050660//flavin adenine dinucleotide binding;GO:0008762//UDP-N-acetylmuramate dehydrogenase activity;GO:0051536//iron-sulfur cluster binding;GO:0004458//D-lactate dehydrogenase (cytochrome) activity	GO:0055114//oxidation-reduction process	K06911//;K00102//D-lactate dehydrogenase (cytochrome) [EC:1.1.2.4]
PA4298	285	4	10	2.119805127	6.568446065	1.63162046	Up	0.0478444	0.070271867	PA4298	hypothetical protein	Product name confidence: class 4 (Homologs of previously reported genes of unknown function, or no similarity to any previously reported sequences)	-	-	-	-
PA0979	309	2	5	0.977580034	3.029137749	1.63162046	Up	0.1706424	0.222523591	PA0979	hypothetical protein	Product name confidence: class 4 (Homologs of previously reported genes of unknown function, or no similarity to any previously reported sequences)	-	GO:0004803//transposase activity;GO:0003677//DNA binding	GO:0006313//transposition, DNA-mediated	K07483//transposase
PA1807	1611	1356	3389	127.1290952	393.8070862	1.631194823	Up	3.19E-12	1.25E-11	PA1807	ABC transporter ATP-binding protein	Product name confidence: class 3 (Function proposed based on presence of conserved amino acid motif, structural feature or limited sequence similarity to an experimentally studied gene)	-	GO:0005524//ATP binding;GO:0016887//ATPase activity	GO:0006200//ATP catabolic process;GO:0015833//peptide transport	K13896//microcin C transport system ATP-binding protein
PA4965	525	298	743	85.73097592	264.9335803	1.627742245	Up	6.81E-13	3.15E-12	PA4965	hypothetical protein	Product name confidence: class 4 (Homologs of previously reported genes of unknown function, or no similarity to any previously reported sequences)	-	GO:0008233//peptidase activity	GO:0006508//proteolysis	K06985//aspartyl protease family protein
PA0440	1368	126	314	13.91122115	42.96858468	1.62703319	Up	8.42E-14	4.65E-13	PA0440	oxidoreductase	Product name confidence: class 3 (Function proposed based on presence of conserved amino acid motif, structural feature or limited sequence similarity to an experimentally studied gene)	-	GO:0050660//flavin adenine dinucleotide binding;GO:0051536//iron-sulfur cluster binding;GO:0017113//dihydropyrimidine dehydrogenase (NADP+) activity	GO:0055114//oxidation-reduction process	K00266//glutamate synthase (NADPH/NADH) small chain [EC:1.4.1.13 1.4.1.14]
PA3128	747	244	607	49.33442053	152.1162419	1.624507734	Up	2.86E-13	1.45E-12	PA3128	short-chain dehydrogenase	Product name confidence: class 3 (Function proposed based on presence of conserved amino acid motif, structural feature or limited sequence similarity to an experimentally studied gene)	-	GO:0016491//oxidoreductase activity;GO:0000166//nucleotide binding	GO:0055114//oxidation-reduction process	K00034//glucose 1-dehydrogenase [EC:1.1.1.47];K00100//[EC:1.1.1.-];K00540//[EC:1.-.-.-]
PA2135	1365	25	62	2.766229218	8.502889522	1.620032486	Up	5.76E-07	1.49E-06	PA2135	transporter	Product name confidence: class 3 (Function proposed based on presence of conserved amino acid motif, structural feature or limited sequence similarity to an experimentally studied gene)	GO:0016021//integral to membrane	GO:0015299//solute:hydrogen antiporter activity	GO:0006812//cation transport;GO:0055085//transmembrane transport	K11105//cell volume regulation protein A
PA2472	1347	19	47	2.130427759	6.531873426	1.616353703	Up	1.43E-05	3.32E-05	PA2472	major facilitator superfamily (MFS) transporter	Product name confidence: class 3 (Function proposed based on presence of conserved amino acid motif, structural feature or limited sequence similarity to an experimentally studied gene)	GO:0016020//membrane	-	GO:0006810//transport	K08195//MFS transporter, AAHS family, 4-hydroxybenzoate transporter
PA4611	255	3154	7799	1868.109442	5725.405332	1.615798856	Up	0	0	PA4611	hypothetical protein	Product name confidence: class 4 (Homologs of previously reported genes of unknown function, or no similarity to any previously reported sequences)	-	-	-	K09794//hypothetical protein
PA3729	2067	1473	3638	107.6324131	329.4804999	1.614080478	Up	5.29E-12	1.98E-11	PA3729	hypothetical protein	Product name confidence: class 4 (Homologs of previously reported genes of unknown function, or no similarity to any previously reported sequences)	-	-	-	K07192//flotillin
PA1410	1092	100	246	13.83114609	42.17158916	1.608350681	Up	2.44E-15	1.45E-14	PA1410	periplasmic spermidine/putrescine-binding protein	Product name confidence: class 3 (Function proposed based on presence of conserved amino acid motif, structural feature or limited sequence similarity to an experimentally studied gene)	GO:0042597//periplasmic space	GO:0019808//polyamine binding	GO:0015846//polyamine transport	K11073//putrescine transport system substrate-binding protein
PA1024	987	86	211	13.16018836	40.01960528	1.604526799	Up	0	0	PA1024	2-nitropropane dioxygenase	Product name confidence: class 4 (Homologs of previously reported genes of unknown function, or no similarity to any previously reported sequences)	-	GO:0018580//nitronate monooxygenase activity;GO:0016702//oxidoreductase activity, acting on single donors with incorporation of molecular oxygen, incorporation of two atoms of oxygen	GO:0055114//oxidation-reduction process	K00459//nitronate monooxygenase [EC:1.13.12.16]
PA0090	2709	1693	4140	94.39060288	286.0874682	1.599741159	Up	5.98E-12	2.21E-11	clpV1	ClpV1 protein	Product name confidence: class 1: Function experimentally demonstrated in P. aeruginosa.	GO:0005737//cytoplasm	GO:0005524//ATP binding;GO:0017111//nucleoside-triphosphatase activity	GO:0016485//protein processing;GO:0009408//response to heat	K11907//type VI secretion system protein VasG
PA1235	783	84	205	16.20310816	49.01168089	1.596855042	Up	0	0	PA1235	transcriptional regulator	Product name confidence: class 3 (Function proposed based on presence of conserved amino acid motif, structural feature or limited sequence similarity to an experimentally studied gene)	GO:0005737//cytoplasm	GO:0003700//sequence-specific DNA binding transcription factor activity;GO:0043565//sequence-specific DNA binding	GO:0006355//regulation of transcription, DNA-dependent	K02099//AraC family transcriptional regulator, arabinose operon regulatory protein;K10778//AraC family transcriptional regulator, regulatory protein of adaptative response / methylated-DNA-[protein]-cysteine methyltransferase [EC:2.1.1.63]
PA3126	450	137	333	45.98210621	138.5285275	1.591038649	Up	1.43E-13	7.65E-13	ibpA	heat-shock protein IbpA	Product name confidence: class 2 (High similarity to functionally studied protein)	-	-	GO:0006457//protein folding;GO:0006950//response to stress	K04080//molecular chaperone IbpA
PA5508	1332	1011	2446	114.6377722	343.7634712	1.584333772	Up	1.44E-12	6.15E-12	PA5508	glutamine synthetase	Product name confidence: class 3 (Function proposed based on presence of conserved amino acid motif, structural feature or limited sequence similarity to an experimentally studied gene)	-	GO:0004356//glutamate-ammonia ligase activity	GO:0006807//nitrogen compound metabolic process	K01915//glutamine synthetase [EC:6.3.1.2]
PA4535	630	940	2274	225.3554736	675.7054302	1.584191957	Up	0	0	PA4535	hypothetical protein	Product name confidence: class 4 (Homologs of previously reported genes of unknown function, or no similarity to any previously reported sequences)	-	-	-	-
PA3461	1197	416	1002	52.49041267	156.7043561	1.57791944	Up	0	0	PA3461	hypothetical protein	Product name confidence: class 4 (Homologs of previously reported genes of unknown function, or no similarity to any previously reported sequences)	-	GO:0008237//metallopeptidase activity;GO:0004177//aminopeptidase activity;GO:0004180//carboxypeptidase activity	GO:0006508//proteolysis	K01269//aminopeptidase [EC:3.4.11.-];K01238//[EC:3.2.1.-]
PA3232	627	136	327	32.76062469	97.63099379	1.575376349	Up	1.35E-13	7.28E-13	PA3232	DNA polymerase III subunit epsilon	Product name confidence: class 3 (Function proposed based on presence of conserved amino acid motif, structural feature or limited sequence similarity to an experimentally studied gene)	GO:0005622//intracellular	GO:0003887//DNA-directed DNA polymerase activity;GO:0003676//nucleic acid binding;GO:0004527//exonuclease activity	-	K02342//DNA polymerase III subunit epsilon [EC:2.7.7.7]
PA4121	660	10	24	2.288425989	6.807298649	1.572726771	Up	0.00248022	0.004520844	PA4121	hypothetical protein	Product name confidence: class 4 (Homologs of previously reported genes of unknown function, or no similarity to any previously reported sequences)	-	GO:0008704//5-carboxymethyl-2-hydroxymuconate delta-isomerase activity;GO:0018800	GO:0008152//metabolic process	K05921//5-oxopent-3-ene-1,2,5-tricarboxylate decarboxylase / 2-hydroxyhepta-2,4-diene-1,7-dioate isomerase [EC:4.1.1.68 5.3.3.-]
PA1646	1959	267	638	20.58532046	60.96684778	1.566409047	Up	5.84E-13	2.74E-12	PA1646	chemotaxis transducer	Product name confidence: class 3 (Function proposed based on presence of conserved amino acid motif, structural feature or limited sequence similarity to an experimentally studied gene)	GO:0016020//membrane	-	GO:0050896//response to stimulus	K03406//methyl-accepting chemotaxis protein
PA2762	345	75	179	32.83393811	97.12732638	1.564689452	Up	0	0	PA2762	hypothetical protein	Product name confidence: class 4 (Homologs of previously reported genes of unknown function, or no similarity to any previously reported sequences)	-	-	-	K06995//
PA3330	915	13	31	2.145868305	6.342319234	1.563448957	Up	0.000600312	0.001181905	PA3330	short-chain dehydrogenase	Product name confidence: class 3 (Function proposed based on presence of conserved amino acid motif, structural feature or limited sequence similarity to an experimentally studied gene)	-	GO:0016491//oxidoreductase activity;GO:0000166//nucleotide binding	GO:0055114//oxidation-reduction process	K00540//[EC:1.-.-.-]
PA0447	1182	3742	8921	478.1532517	1412.874416	1.563088245	Up	0	0	gcdH	glutaryl-CoA dehydrogenase	Product name confidence: class 2 (High similarity to functionally studied protein)	-	GO:0050660//flavin adenine dinucleotide binding;GO:0003995//acyl-CoA dehydrogenase activity	GO:0044255//cellular lipid metabolic process;GO:0006520//cellular amino acid metabolic process;GO:0044248//cellular catabolic process;GO:0055114//oxidation-reduction process	K00252//glutaryl-CoA dehydrogenase [EC:1.3.99.7]
PA4284	3738	699	1665	28.24351113	83.38394513	1.561850182	Up	0	0	recB	exodeoxyribonuclease V subunit beta	Product name confidence: class 2 (High similarity to functionally studied protein)	GO:0009338//exodeoxyribonuclease V complex	GO:0004003//ATP-dependent DNA helicase activity;GO:0003677//DNA binding;GO:0005524//ATP binding;GO:0008854//exodeoxyribonuclease V activity	GO:0090305//nucleic acid phosphodiester bond hydrolysis;GO:0006310//DNA recombination;GO:0006281//DNA repair	K03582//exodeoxyribonuclease V beta subunit [EC:3.1.11.5]
PA1108	1158	72	171	9.390846547	27.64362858	1.557619878	Up	0	0	PA1108	major facilitator superfamily (MFS) transporter	Product name confidence: class 3 (Function proposed based on presence of conserved amino acid motif, structural feature or limited sequence similarity to an experimentally studied gene)	-	-	-	K07552//MFS transporter, DHA1 family, bicyclomycin/chloramphenicol resistance protein
PA2093	510	8	19	2.369193966	6.974144205	1.557619878	Up	0.00765736	0.013017991	PA2093	RNA polymerase sigma factor	Product name confidence: class 3 (Function proposed based on presence of conserved amino acid motif, structural feature or limited sequence similarity to an experimentally studied gene)	-	GO:0003700//sequence-specific DNA binding transcription factor activity;GO:0003677//DNA binding;GO:0016987//sigma factor activity	GO:0006352//DNA-dependent transcription, initiation;GO:0006355//regulation of transcription, DNA-dependent	K03088//RNA polymerase sigma-70 factor, ECF subfamily
PA4820	363	73	173	30.37365404	89.21686866	1.554496034	Up	0	0	PA4820	hypothetical protein	Product name confidence: class 4 (Homologs of previously reported genes of unknown function, or no similarity to any previously reported sequences)	-	-	-	-
PA0503	825	139	329	25.447297	74.65337519	1.552695066	Up	1.33E-13	7.15E-13	PA0503	biotin synthesis protein BioC	Product name confidence: class 3 (Function proposed based on presence of conserved amino acid motif, structural feature or limited sequence similarity to an experimentally studied gene)	-	GO:0010340//carboxyl-O-methyltransferase activity	GO:0032259//methylation;GO:0009102//biotin biosynthetic process	K02169//malonyl-CoA O-methyltransferase [EC:2.1.1.197]
PA2292	282	11	26	5.891479675	17.25964019	1.550700465	Up	0.001811824	0.003362339	PA2292	hypothetical protein	Product name confidence: class 4 (Homologs of previously reported genes of unknown function, or no similarity to any previously reported sequences)	-	-	-	-
PA3229	267	99	233	56.00215511	163.3624198	1.54452189	Up	0	0	PA3229	hypothetical protein	Product name confidence: class 4 (Homologs of previously reported genes of unknown function, or no similarity to any previously reported sequences)	-	-	-	-
PA3336	1167	1760	4140	227.7836872	664.1053567	1.543747704	Up	8.05E-12	2.91E-11	PA3336	major facilitator superfamily (MFS) transporter	Product name confidence: class 3 (Function proposed based on presence of conserved amino acid motif, structural feature or limited sequence similarity to an experimentally studied gene)	-	-	-	K08156//MFS transporter, DHA1 family, arabinose polymer transporter
PA3614	1404	6671	15674	717.6366988	2089.874625	1.542090821	Up	2.50E-11	8.60E-11	PA3614	hypothetical protein	Product name confidence: class 4 (Homologs of previously reported genes of unknown function, or no similarity to any previously reported sequences)	-	GO:0016787//hydrolase activity	-	K07576//metallo-beta-lactamase family protein
PA5459	837	505	1186	91.12692739	265.2569241	1.541441082	Up	2.10E-13	1.09E-12	PA5459	hypothetical protein	Product name confidence: class 4 (Homologs of previously reported genes of unknown function, or no similarity to any previously reported sequences)	-	GO:0008168//methyltransferase activity	GO:0032259//methylation	K00568//2-polyprenyl-6-hydroxyphenyl methylase / 3-demethylubiquinone-9 3-methyltransferase [EC:2.1.1.222 2.1.1.64];K05928//tocopherol O-methyltransferase [EC:2.1.1.95]
PA1421	960	130	305	20.45280728	59.47522648	1.539989984	Up	0	0	gbuA	guanidinobutyrase	Product name confidence: class 1 (Function experimentally demonstrated in P. aeruginosa)	-	GO:0046872//metal ion binding;GO:0008783//agmatinase activity;GO:0047971	GO:0006520//cellular amino acid metabolic process	K12255//guanidinobutyrase [EC:3.5.3.7]
PA2495	1419	55	129	5.854112996	17.01824662	1.539559907	Up	3.44E-12	1.35E-11	oprN	Multidrug efflux outer membrane protein OprN	Product name confidence: class 1 (Function experimentally demonstrated in P. aeruginosa)	GO:0016020//membrane	-	GO:0006810//transport;GO:0046677//response to antibiotic	K07796//Cu(I)/Ag(I) efflux system outer membrane protein CusC;K08721//multidrug resistance outer membrane protein OprJ
PA4503	1011	205	480	30.62552289	88.87867673	1.537102861	Up	4.77E-13	2.29E-12	PA4503	ABC transporter permease	Product name confidence: class 3 (Function proposed based on presence of conserved amino acid motif, structural feature or limited sequence similarity to an experimentally studied gene)	GO:0016021//integral to membrane;GO:0005886//plasma membrane	GO:0004035//alkaline phosphatase activity;GO:0005215//transporter activity	GO:0006810//transport	K12369//dipeptide transport system permease protein
PA2444	1257	410	958	49.2639676	142.671665	1.534094111	Up	1.20E-12	5.23E-12	glyA2	serine hydroxymethyltransferase	Product name confidence: class 2 (High similarity to functionally studied protein)	GO:0005737//cytoplasm	GO:0003863//3-methyl-2-oxobutanoate dehydrogenase (2-methylpropanoyl-transferring) activity;GO:0004372//glycine hydroxymethyltransferase activity;GO:0030170//pyridoxal phosphate binding;GO:0008168//methyltransferase activity	GO:0019264//glycine biosynthetic process from serine;GO:0015947//methane metabolic process;GO:0032259//methylation;GO:0035999//tetrahydrofolate interconversion;GO:0006566//threonine metabolic process;GO:0006554//lysine catabolic process	K00600//glycine hydroxymethyltransferase [EC:2.1.2.1]
PA2293	966	9	21	1.407168776	4.069580714	1.532084786	Up	0.00554986	0.00968061	PA2293	hypothetical protein	Product name confidence: class 4 (Homologs of previously reported genes of unknown function, or no similarity to any previously reported sequences)	-	-	-	-
PA4475	849	959	2224	170.6049877	490.3820794	1.523246433	Up	0	0	PA4475	hypothetical protein	Product name confidence: class 4 (Homologs of previously reported genes of unknown function, or no similarity to any previously reported sequences)	-	GO:0016810//hydrolase activity, acting on carbon-nitrogen (but not peptide) bonds;GO:0016746//transferase activity, transferring acyl groups	GO:0006807//nitrogen compound metabolic process	K01501//nitrilase [EC:3.5.5.1]
PA2108	1773	140	323	11.9261456	34.10368317	1.515799703	Up	0	0	PA2108	thiamine pyrophosphate protein	Product name confidence: class 3 (Function proposed based on presence of conserved amino acid motif, structural feature or limited sequence similarity to an experimentally studied gene)	-	GO:0000287//magnesium ion binding;GO:0016874//ligase activity;GO:0030976//thiamine pyrophosphate binding	GO:0008152//metabolic process	K00156//pyruvate dehydrogenase (quinone) [EC:1.2.5.1]
PA3969a	567	207	476	55.14016908	157.156154	1.511023171	Up	1.28E-13	6.91E-13	PA3969a	hypothetical protein	-	-	-	-	-
PA2136	525	47	108	13.52132842	38.50986093	1.509991015	Up	3.49E-10	1.11E-09	PA2136	hypothetical protein	Product name confidence: class 4 (Homologs of previously reported genes of unknown function, or no similarity to any previously reported sequences)	-	-	-	-
PA1279	1056	170	389	24.31452614	68.95935351	1.503927774	Up	3.40E-13	1.71E-12	cobU	nicotinate-nucleotide--dimethylbenzimidazole phosphoribosyltransferase	Product name confidence: class 2 (High similarity to functionally studied protein)	-	GO:0004129//cytochrome-c oxidase activity;GO:0008939//nicotinate-nucleotide-dimethylbenzimidazole phosphoribosyltransferase activity;GO:0015420	GO:0051188//cofactor biosynthetic process;GO:0009236//cobalamin biosynthetic process;GO:0009163	K00768//nicotinate-nucleotide--dimethylbenzimidazole phosphoribosyltransferase [EC:2.4.2.21]
PA3510	531	49	112	13.9374193	39.48489612	1.502337443	Up	1.93E-10	6.25E-10	PA3510	hypothetical protein	Product name confidence: class 4 (Homologs of previously reported genes of unknown function, or no similarity to any previously reported sequences)	-	-	-	-
PA2442	1122	756	1710	101.7676499	285.3058993	1.487230551	Up	1.00E-12	4.43E-12	gcvT2	glycine cleavage system protein T2	Product name confidence: class 2 (High similarity to functionally studied protein)	GO:0005737//cytoplasm	GO:0004047//aminomethyltransferase activity;GO:0008483//transaminase activity	GO:0019464//glycine decarboxylation via glycine cleavage system	K00605//aminomethyltransferase [EC:2.1.2.10]
PA0072	1200	340	767	42.793566	119.6524556	1.483384196	Up	1.84E-13	9.63E-13	PA0072	hypothetical protein	Product name confidence: class 4 (Homologs of previously reported genes of unknown function, or no similarity to any previously reported sequences)	-	-	-	K02004//putative ABC transport system permease protein
PA1596	1905	2371	5342	187.9824826	524.9481407	1.481576678	Up	0	0	htpG	heat shock protein 90	Product name confidence: class 2 (High similarity to functionally studied protein)	GO:0005737//cytoplasm	GO:0005524//ATP binding;GO:0051082//unfolded protein binding	GO:0006457//protein folding;GO:0006950//response to stress	K04079//molecular chaperone HtpG
PA0089	1047	324	729	46.73896978	130.3431898	1.479617366	Up	0	0	PA0089	hypothetical protein	Product name confidence: class 4 (Homologs of previously reported genes of unknown function, or no similarity to any previously reported sequences)	-	-	-	K11895//type VI secretion system protein ImpH
PA0223	882	81	181	13.87066365	38.41647282	1.469688249	Up	2.20E-14	1.27E-13	PA0223	dihydrodipicolinate synthetase	Product name confidence: class 3 (Function proposed based on presence of conserved amino acid motif, structural feature or limited sequence similarity to an experimentally studied gene)	-	GO:0046872//metal ion binding;GO:0008840//4-hydroxy-tetrahydrodipicolinate synthase	GO:0008152//metabolic process	K01714//dihydrodipicolinate synthase [EC:4.2.1.52]
PA1320	336	13	29	5.843659223	16.15720438	1.467233642	Up	0.001547518	0.002898594	cyoD	cytochrome o ubiquinol oxidase subunit IV	Product name confidence: class 2 (High similarity to functionally studied protein)	GO:0016020//membrane	GO:0016491//oxidoreductase activity	GO:0055114//oxidation-reduction process;GO:0006091//generation of precursor metabolites and energy	K02300//cytochrome o ubiquinol oxidase operon protein cyoD
PA0250	435	367	817	127.425872	351.593063	1.46424838	Up	3.88E-13	1.90E-12	PA0250	hypothetical protein	Product name confidence: class 4 (Homologs of previously reported genes of unknown function, or no similarity to any previously reported sequences)	-	GO:0016491//oxidoreductase activity	-	K00088//IMP dehydrogenase [EC:1.1.1.205]
PA5448	1128	681	1499	91.1840377	248.7711601	1.447966045	Up	2.48E-13	1.27E-12	wbpY	glycosyltransferase WbpY	Product name confidence: class 1 (Function experimentally demonstrated in P. aeruginosa)	GO:0009276//Gram-negative-bacterium-type cell wall	GO:0016740//transferase activity	GO:0009103//lipopolysaccharide biosynthetic process	K12994//alpha-1,3-rhamnosyltransferase [EC:2.4.1.-]
PA3460	1758	759	1669	65.20842521	177.7235437	1.446504529	Up	1.00E-12	4.43E-12	PA3460	acetyltransferase	Product name confidence: class 3 (Function proposed based on presence of conserved amino acid motif, structural feature or limited sequence similarity to an experimentally studied gene)	-	GO:0003676//nucleic acid binding;GO:0046872//metal ion binding;GO:0008026//ATP-dependent helicase activity;GO:0008080//N-acetyltransferase activity;GO:0005524//ATP binding;GO:0071160	GO:0008152//metabolic process	K03802//cyanophycin synthetase [EC:6.-.-.-]
PA1209	936	127	279	20.49314812	55.80021249	1.44512899	Up	0	0	PA1209	hypothetical protein	Product name confidence: class 4 (Homologs of previously reported genes of unknown function, or no similarity to any previously reported sequences)	-	-	-	-
PA2362	759	21	46	4.17886485	11.34549775	1.440936898	Up	8.02E-05	0.000173306	PA2362	hypothetical protein	Product name confidence: class 4 (Homologs of previously reported genes of unknown function, or no similarity to any previously reported sequences)	-	-	-	K11892//type VI secretion system protein ImpK
PA0677	642	16	35	3.764139945	10.20564634	1.438975382	Up	0.000599804	0.001181333	PA0677	HxcW pseudopilin	Product name confidence: class 3 (Function proposed based on presence of conserved amino acid motif, structural feature or limited sequence similarity to an experimentally studied gene)	GO:0015627//type II protein secretion system complex	GO:0008565//protein transporter activity	GO:0015628//protein secretion by the type II secretion system	K02459//general secretion pathway protein J
PA1968	258	81	177	47.41831527	128.428396	1.437447912	Up	2.98E-14	1.69E-13	PA1968	hypothetical protein	Product name confidence: class 4 (Homologs of previously reported genes of unknown function, or no similarity to any previously reported sequences)	-	-	-	-
PA3511	762	28	61	5.549883502	14.98588384	1.433074781	Up	5.96E-06	1.42E-05	PA3511	short-chain dehydrogenase	Product name confidence: class 3 (Function proposed based on presence of conserved amino acid motif, structural feature or limited sequence similarity to an experimentally studied gene)	-	GO:0004316//3-oxoacyl-[acyl-carrier-protein] reductase (NADPH) activity;GO:0000166//nucleotide binding	GO:0055114//oxidation-reduction process	K00224//[EC:1.3.1.-];K00100//[EC:1.1.1.-];K00059//3-oxoacyl-[acyl-carrier protein] reductase [EC:1.1.1.100];K10617//p-cumic alcohol dehydrogenase
PA2095	846	28	61	4.998831239	13.49792374	1.433074781	Up	5.96E-06	1.42E-05	PA2095	hypothetical protein	Product name confidence: class 4 (Homologs of previously reported genes of unknown function, or no similarity to any previously reported sequences)	-	-	-	-
PA0603	1110	502	1092	68.30642332	184.1650256	1.430905952	Up	1.17E-12	5.08E-12	PA0603	ABC transporter ATP-binding protein	Product name confidence: class 3 (Function proposed based on presence of conserved amino acid motif, structural feature or limited sequence similarity to an experimentally studied gene)	GO:0043190//ATP-binding cassette (ABC) transporter complex;GO:0005886//plasma membrane	GO:0005524//ATP binding;GO:0015417//polyamine-transporting ATPase activity	GO:0006200//ATP catabolic process;GO:0015846//polyamine transport	K02052//putative spermidine/putrescine transport system ATP-binding protein
PA1806	798	715	1547	135.3268452	362.9066451	1.423150415	Up	0	0	fabI	NADH-dependent enoyl-ACP reductase	Product name confidence: class 1 (Function experimentally demonstrated in P. aeruginosa)	GO:0005886//plasma membrane	GO:0004318//enoyl-[acyl-carrier-protein] reductase (NADH) activity;GO:0000166//nucleotide binding	GO:0030497//fatty acid elongation;GO:0055114//oxidation-reduction process;GO:0051289//protein homotetramerization	K00208//enoyl-[acyl-carrier protein] reductase I [EC:1.3.1.9]
PA0108	888	290	627	49.32485748	132.1788817	1.422104908	Up	3.77E-13	1.86E-12	coIII	cytochrome C oxidase subunit III	Product name confidence: class 2 (High similarity to functionally studied protein)	GO:0016021//integral to membrane	GO:0004096//catalase activity;GO:0004129//cytochrome-c oxidase activity	GO:0019646//aerobic electron transport chain	K02276//cytochrome c oxidase subunit III [EC:1.9.3.1]
PA0074	3099	1331	2837	64.86901241	171.3741279	1.401547944	Up	5.52E-12	2.06E-11	ppkA	serine/threonine protein kinase PpkA	Product name confidence: class 1: Function experimentally demonstrated in P. aeruginosa.	-	GO:0005524//ATP binding;GO:0004674//protein serine/threonine kinase activity	GO:0050896//response to stimulus;GO:0006468//protein phosphorylation	K11912//serine/threonine-protein kinase PpkA [EC:2.7.11.1]
PA2121	906	422	898	70.35015525	185.5477264	1.399164811	Up	2.40E-14	1.38E-13	PA2121	transcriptional regulator	Product name confidence: class 3 (Function proposed based on presence of conserved amino acid motif, structural feature or limited sequence similarity to an experimentally studied gene)	-	GO:0003700//sequence-specific DNA binding transcription factor activity;GO:0003677//DNA binding	GO:0006355//regulation of transcription, DNA-dependent	K05798//LysR family transcriptional regulator, transcriptional activator for leuABCD operon
PA1760	2724	1180	2509	65.42680472	172.4253262	1.398017976	Up	1.10E-12	4.80E-12	PA1760	transcriptional regulator	Product name confidence: class 3 (Function proposed based on presence of conserved amino acid motif, structural feature or limited sequence similarity to an experimentally studied gene)	GO:0005622//intracellular	GO:0000156//phosphorelay response regulator activity;GO:0043565//sequence-specific DNA binding;GO:0003700//sequence-specific DNA binding transcription factor activity	GO:0000160//two-component signal transduction system (phosphorelay);GO:0035556//intracellular signal transduction;GO:0006355//regulation of transcription, DNA-dependent	K03556//LuxR family transcriptional regulator, maltose regulon positive regulatory protein
PA0500	1059	1075	2285	153.3180585	403.922218	1.39754987	Up	8.98E-13	4.04E-12	bioB	biotin synthase	Product name confidence: class 2 (High similarity to functionally studied protein)	-	GO:0004076//biotin synthase activity;GO:0005506//iron ion binding;GO:0051537//2 iron, 2 sulfur cluster binding;GO:0051539//4 iron, 4 sulfur cluster binding	GO:0051188//cofactor biosynthetic process;GO:0009102//biotin biosynthetic process	K01012//biotin synthetase [EC:2.8.1.6]
PA4087	825	17	36	3.112259346	8.168758379	1.392154525	Up	0.0006863	0.00133762	PA4087	hypothetical protein	Product name confidence: class 4 (Homologs of previously reported genes of unknown function, or no similarity to any previously reported sequences)	-	-	-	-
PA3192	729	359	759	74.37855335	194.9044459	1.389808407	Up	0	0	gltR	two-component response regulator GltR	Product name confidence: class 1 (Function experimentally demonstrated in P. aeruginosa)	-	GO:0003677//DNA binding;GO:0000156//phosphorelay response regulator activity	GO:0035556//intracellular signal transduction;GO:0000160//two-component signal transduction system (phosphorelay);GO:0044248//cellular catabolic process;GO:0006355//regulation of transcription, DNA-dependent	K02483//two-component system, OmpR family, response regulator
PA0088	1860	708	1491	57.49116647	150.0625069	1.384151357	Up	1.22E-12	5.30E-12	PA0088	hypothetical protein	Product name confidence: class 4 (Homologs of previously reported genes of unknown function, or no similarity to any previously reported sequences)	-	-	-	K11896//type VI secretion system protein ImpG
PA0169	708	175	368	37.33237313	97.30206544	1.382043209	Up	3.46E-13	1.72E-12	PA0169	hypothetical protein	Product name confidence: class 4 (Homologs of previously reported genes of unknown function, or no similarity to any previously reported sequences)	-	GO:0016849//phosphorus-oxygen lyase activity	GO:0035556//intracellular signal transduction;GO:0009190//cyclic nucleotide biosynthetic process	K13590//diguanylate cyclase;K02488//two-component system, cell cycle response regulator
PA2100	1434	350	735	36.86376594	95.95015617	1.380081693	Up	2.46E-13	1.26E-12	PA2100	transcriptional regulator	Product name confidence: class 3 (Function proposed based on presence of conserved amino acid motif, structural feature or limited sequence similarity to an experimentally studied gene)	GO:0005622//intracellular	GO:0003700//sequence-specific DNA binding transcription factor activity;GO:0030170//pyridoxal phosphate binding;GO:0003677//DNA binding;GO:0016740//transferase activity	GO:0006355//regulation of transcription, DNA-dependent	K00837//[EC:2.6.1.-];K00375//GntR family transcriptional regulator / MocR family aminotransferase
PA0086	846	204	427	36.42005617	94.48546618	1.375359283	Up	1.59E-13	8.48E-13	PA0086	hypothetical protein	Product name confidence: class 4 (Homologs of previously reported genes of unknown function, or no similarity to any previously reported sequences)	-	-	-	K11898//type VI secretion system protein ImpE
PA2992	228	409	851	270.9375928	698.7184502	1.366750654	Up	7.56E-13	3.46E-12	PA2992	hypothetical protein	Product name confidence: class 4 (Homologs of previously reported genes of unknown function, or no similarity to any previously reported sequences)	-	-	-	K05952//hypothetical protein
PA3100	519	50	104	14.55068548	37.51228158	1.366275893	Up	1.14E-08	3.33E-08	xcpU	general secretion pathway outer membrane protein H	Product name confidence: class 1 (Function experimentally demonstrated in P. aeruginosa)	GO:0015627//type II protein secretion system complex	GO:0008565//protein transporter activity	GO:0015628//protein secretion by the type II secretion system	K02457//general secretion pathway protein H
PA0076	681	201	418	44.57894152	114.9044023	1.365999806	Up	0	0	PA0076	hypothetical protein	Product name confidence: class 4 (Homologs of previously reported genes of unknown function, or no similarity to any previously reported sequences)	-	-	-	K11890//type VI secretion system protein ImpM
PA1556	609	4333	9007	1074.61328	2768.66473	1.36537279	Up	2.09E-12	8.55E-12	ccoO2	cbb3-type cytochrome C oxidase subunit II	Product name confidence: class 1: Function experimentally demonstrated in P. aeruginosa	-	GO:0020037//heme binding;GO:0004129//cytochrome-c oxidase activity;GO:0009055//electron carrier activity	GO:0055114//oxidation-reduction process	K00405//cytochrome c oxidase cbb3-type subunit II
PA1951	1266	312	647	37.2221706	95.67050649	1.361912048	Up	2.41E-13	1.24E-12	PA1951	hypothetical protein	Product name confidence: class 4 (Homologs of previously reported genes of unknown function, or no similarity to any previously reported sequences)	-	-	-	-
PA4807	1926	676	1400	53.01163756	136.0752845	1.360024041	Up	1.93E-12	7.96E-12	selB	selenocysteine-specific elongation factor	Product name confidence: class 2 (High similarity to functionally studied protein)	GO:0005737//cytoplasm	GO:0003746//translation elongation factor activity;GO:0003924//GTPase activity;GO:0005525//GTP binding	GO:0001514//selenocysteine incorporation;GO:0006184//GTP catabolic process	K03833//selenocysteine-specific elongation factor
PA3485	438	143	296	49.31087783	126.5100708	1.359274394	Up	0	0	PA3485	hypothetical protein	Product name confidence: class 4 (Homologs of previously reported genes of unknown function, or no similarity to any previously reported sequences)	-	-	-	-
PA0501	1206	445	921	55.73057323	142.9617384	1.359088185	Up	0	0	bioF	8-amino-7-oxononanoate synthase	Product name confidence: class 2 (High similarity to functionally studied protein)	-	GO:0030170//pyridoxal phosphate binding;GO:0008710//8-amino-7-oxononanoate synthase activity	GO:0051188//cofactor biosynthetic process;GO:0009102//biotin biosynthetic process	K00652//8-amino-7-oxononanoate synthase [EC:2.3.1.47]
PA2551	933	907	1876	146.8271775	376.4078642	1.358177737	Up	0	0	PA2551	transcriptional regulator	Product name confidence: class 3 (Function proposed based on presence of conserved amino acid motif, structural feature or limited sequence similarity to an experimentally studied gene)	-	GO:0003700//sequence-specific DNA binding transcription factor activity;GO:0003677//DNA binding	GO:0006355//regulation of transcription, DNA-dependent	K05798//LysR family transcriptional regulator, transcriptional activator for leuABCD operon
PA4828	456	61	126	20.20439262	51.72651276	1.356234951	Up	4.12E-10	1.30E-09	PA4828	hypothetical protein	Product name confidence: class 4 (Homologs of previously reported genes of unknown function, or no similarity to any previously reported sequences)	-	-	-	K08983//putative membrane protein
PA2526	3111	584	1204	28.3526491	72.44926335	1.353487483	Up	4.46E-13	2.16E-12	PA2526	resistance-nodulation-cell division (RND) efflux transporter	Product name confidence: class 3 (Function proposed based on presence of conserved amino acid motif, structural feature or limited sequence similarity to an experimentally studied gene)	GO:0016020//membrane	GO:0005215//transporter activity	GO:0006810//transport;GO:0051301//cell division	K07789//RND superfamily, multidrug transport protein MdtC
PA4571	2028	8823	18189	657.096472	1678.991009	1.353417403	Up	0	0	PA4571	cytochrome C	Product name confidence: class 3 (Function proposed based on presence of conserved amino acid motif, structural feature or limited sequence similarity to an experimentally studied gene)	-	GO:0020037//heme binding;GO:0009055//electron carrier activity;GO:0005506//iron ion binding	-	K00119//[EC:1.1.99.-];K08261//D-sorbitol dehydrogenase (acceptor) [EC:1.1.99.21];K00256//isoquinoline 1-oxidoreductase [EC:1.3.99.16]
PA5365	729	540	1109	111.8786039	284.7813314	1.347920418	Up	1.08E-12	4.71E-12	phoU	phosphate uptake regulatory protein PhoU	Product name confidence: class 1 (Function experimentally demonstrated in P. aeruginosa)	GO:0005737//cytoplasm;GO:0016020//membrane	GO:0042803//protein homodimerization activity	GO:0060326//cell chemotaxis;GO:0006355//regulation of transcription, DNA-dependent;GO:0045936//negative regulation of phosphate metabolic process;GO:2000186	K02039//phosphate transport system protein
PA4504	912	415	851	68.72805685	174.6796125	1.34574016	Up	0	0	PA4504	ABC transporter permease	Product name confidence: class 3 (Function proposed based on presence of conserved amino acid motif, structural feature or limited sequence similarity to an experimentally studied gene)	GO:0005886//plasma membrane;GO:0016021//integral to membrane	GO:0005215//transporter activity	GO:0006810//transport	K12370//dipeptide transport system permease protein
PA2322	1353	185	378	20.65164917	52.29997743	1.340553329	Up	0	0	PA2322	gluconate permease	Product name confidence: class 2 (High similarity to functionally studied protein)	GO:0016021//integral to membrane;GO:0005886//plasma membrane	GO:0015128//gluconate transmembrane transporter activity	GO:0035429;GO:0046177//D-gluconate catabolic process	K03299//gluconate:H+ symporter, GntP family;K03299//gluconate:H+ symporter, GntP family
PA3195	1005	1810	3696	272.0152922	688.4515768	1.339667424	Up	5.34E-12	1.99E-11	gapA	glyceraldehyde 3-phosphate dehydrogenase	Product name confidence: class 1 (Function experimentally demonstrated in P. aeruginosa)	GO:0005737//cytoplasm	GO:0004553//hydrolase activity, hydrolyzing O-glycosyl compounds;GO:0051287//NAD binding;GO:0050661//NADP binding;GO:0004365//glyceraldehyde-3-phosphate dehydrogenase (NAD+) (phosphorylating) activity	GO:0006094//gluconeogenesis;GO:0006096//glycolysis;GO:0044248//cellular catabolic process;GO:0055114//oxidation-reduction process;GO:0019682//glyceraldehyde-3-phosphate metabolic process	K00134//glyceraldehyde 3-phosphate dehydrogenase [EC:1.2.1.12]
PA2006	1353	172	351	19.2004522	48.56426476	1.338754831	Up	8.93E-14	4.93E-13	PA2006	major facilitator superfamily (MFS) transporter	Product name confidence: class 3 (Function proposed based on presence of conserved amino acid motif, structural feature or limited sequence similarity to an experimentally studied gene)	GO:0016020//membrane	-	GO:0006810//transport	K08195//MFS transporter, AAHS family, 4-hydroxybenzoate transporter
PA2066	639	26	53	6.145444441	15.52681969	1.337173101	Up	6.31E-05	0.000137753	PA2066	hypothetical protein	Product name confidence: class 4 (Homologs of previously reported genes of unknown function, or no similarity to any previously reported sequences)	-	-	-	-
PA0170	381	55	112	21.80311376	55.03013081	1.335687574	Up	5.82E-09	1.73E-08	PA0170	hypothetical protein	Product name confidence: class 4 (Homologs of previously reported genes of unknown function, or no similarity to any previously reported sequences)	-	-	-	-
PA4966	1014	989	2011	147.3123452	371.2629522	1.333563021	Up	2.95E-12	1.18E-11	PA4966	hypothetical protein	Product name confidence: class 4 (Homologs of previously reported genes of unknown function, or no similarity to any previously reported sequences)	-	-	-	-
PA3840	1011	1106	2244	165.2284308	415.5078137	1.330413655	Up	0	0	PA3840	SAM-dependent methyltransferase	Product name confidence: class 4 (Homologs of previously reported genes of unknown function, or no similarity to any previously reported sequences)	GO:0005737//cytoplasm	GO:0052907	GO:0006364//rRNA processing;GO:0032259//methylation	K06970//23S rRNA (adenine1618-N6)-methyltransferase [EC:2.1.1.181]
PA2891	1986	75	152	5.703780789	14.32754701	1.328801188	Up	1.39E-11	4.93E-11	atuF	geranyl-CoA carboxylase subunit alpha	Product name confidence: class 3 (Function proposed based on presence of conserved amino acid motif, structural feature or limited sequence similarity to an experimentally studied gene)	-	GO:0046872//metal ion binding;GO:0005524//ATP binding;GO:0004075//biotin carboxylase activity	GO:0008152//metabolic process	K13777//geranyl-CoA carboxylase alpha subunit [EC:6.4.1.5]
PA4612	552	167	338	45.6938972	114.6265235	1.326867509	Up	1.54E-13	8.23E-13	PA4612	hypothetical protein	Product name confidence: class 4 (Homologs of previously reported genes of unknown function, or no similarity to any previously reported sequences)	-	-	-	K06867//
PA1077	408	1356	2743	501.9729714	1258.557734	1.326089809	Up	3.19E-12	1.25E-11	flgB	flagellar basal-body rod protein FlgB	Product name confidence: class 2 (High similarity to functionally studied protein)	GO:0009429//bacterial-type flagellum basal body, proximal rod;GO:0009276//Gram-negative-bacterium-type cell wall	GO:0003774//motor activity;GO:0005198//structural molecule activity	GO:0001539//ciliary or flagellar motility	K02387//flagellar basal-body rod protein FlgB
PA2967	744	2962	5988	601.3023838	1506.663802	1.325194946	Up	0	0	fabG	3-ketoacyl-ACP reductase	Product name confidence: class 2 (High similarity to functionally studied protein)	-	GO:0051287//NAD binding;GO:0003989//acetyl-CoA carboxylase activity;GO:0046872//metal ion binding;GO:0004316//3-oxoacyl-[acyl-carrier-protein] reductase (NADPH) activity;GO:0005524//ATP binding;GO:0004075//biotin carboxylase activity;GO:0050661//NADP binding	GO:0055114//oxidation-reduction process;GO:2001295//malonyl-CoA biosynthetic process;GO:0030497//fatty acid elongation	K00059//3-oxoacyl-[acyl-carrier protein] reductase [EC:1.1.1.100]
PA5411	1101	392	792	53.77489301	134.6620932	1.324339141	Up	0	0	gbcB	protein GbcB	class 1: Function experimentally demonstrated in P. aeruginosa	-	GO:0046872//metal ion binding;GO:0008941//nitric oxide dioxygenase activity;GO:0016702//oxidoreductase activity, acting on single donors with incorporation of molecular oxygen, incorporation of two atoms of oxygen;GO:0009055//electron carrier activity;GO:0051537//2 iron, 2 sulfur cluster binding	GO:0055114//oxidation-reduction process;GO:0006810//transport	K00529//ferredoxin--NAD+ reductase [EC:1.18.1.3];K11933//NADH oxidoreductase Hcr [EC:1.-.-.-]
PA5450	1266	816	1648	97.35029233	243.686236	1.32376755	Up	1.47E-12	6.22E-12	wzt	ABC transporter	Product name confidence: class 1 (Function experimentally demonstrated in P. aeruginosa)	GO:0009276//Gram-negative-bacterium-type cell wall	GO:0005524//ATP binding;GO:0016887//ATPase activity	GO:0009103//lipopolysaccharide biosynthetic process;GO:0006810//transport;GO:0006200//ATP catabolic process	K09691//lipopolysaccharide transport system ATP-binding protein
PA1513	1278	343	692	40.53629699	101.3637663	1.322255826	Up	0	0	PA1513	hypothetical protein	Product name confidence: class 4 (Homologs of previously reported genes of unknown function, or no similarity to any previously reported sequences)	-	GO:0005488//binding	-	-
PA0122	411	403	812	148.0962396	369.8466639	1.320392254	Up	0	0	PA0122	hypothetical protein	Product name confidence: class 4 (Homologs of previously reported genes of unknown function, or no similarity to any previously reported sequences)	-	-	GO:0030582//fruiting body development;GO:0019836//hemolysis by symbiont of host erythrocytes	-
PA3363	591	186	374	47.53420888	118.4654257	1.317428014	Up	5.90E-13	2.76E-12	amiR	aliphatic amidase regulator	Product name confidence: class 1 (Function experimentally demonstrated in P. aeruginosa)	-	GO:0003723//RNA binding	GO:0031564//transcription antitermination;GO:0044248//cellular catabolic process	K07183//response regulator NasT
PA4017	642	1161	2329	273.1354048	679.1128664	1.314035032	Up	4.10E-13	1.99E-12	PA4017	hypothetical protein	Product name confidence: class 4 (Homologs of previously reported genes of unknown function, or no similarity to any previously reported sequences)	GO:0005737//cytoplasm	GO:0016620//oxidoreductase activity, acting on the aldehyde or oxo group of donors, NAD or NADP as acceptor;GO:0051287//NAD binding;GO:0017111//nucleoside-triphosphatase activity	GO:0006520//cellular amino acid metabolic process;GO:0055114//oxidation-reduction process	K00329//NADH dehydrogenase [EC:1.6.5.3] K00356 NADH dehydrogenase [EC:1.6.99.3]
PA3328	1167	4	8	0.517690198	1.283295375	1.309692365	Up	0.1330374	0.177666769	PA3328	FAD-dependent monooxygenase	Product name confidence: class 3 (Function proposed based on presence of conserved amino acid motif, structural feature or limited sequence similarity to an experimentally studied gene)	-	GO:0004497//monooxygenase activity	GO:0055114//oxidation-reduction process	K00480//salicylate hydroxylase [EC:1.14.13.1]
PA2342	1476	13	26	1.330263888	3.297573533	1.309692365	Up	0.00599608	0.010392185	mtlD	mannitol dehydrogenase	Product name confidence: class 2 (High similarity to functionally studied protein)	-	GO:0008926//mannitol-1-phosphate 5-dehydrogenase activity;GO:0008866//fructuronate reductase activity;GO:0050662//coenzyme binding;GO:0000166//nucleotide binding;GO:0050086//mannitol 2-dehydrogenase activity	GO:0044248//cellular catabolic process;GO:0006000//fructose metabolic process;GO:0055114//oxidation-reduction process	K00045//mannitol 2-dehydrogenase [EC:1.1.1.67]
PA4909	717	91	182	19.16915829	47.51817258	1.309692365	Up	1.37E-13	7.36E-13	PA4909	ABC transporter ATP-binding protein	Product name confidence: class 3 (Function proposed based on presence of conserved amino acid motif, structural feature or limited sequence similarity to an experimentally studied gene)	-	GO:0005524//ATP binding;GO:0016887//ATPase activity	GO:0006200//ATP catabolic process	K01996//branched-chain amino acid transport system ATP-binding protein
PA3231	159	13	26	12.34886477	30.61143732	1.309692365	Up	0.00599608	0.010395503	PA3231	hypothetical protein	Product name confidence: class 4 (Homologs of previously reported genes of unknown function, or no similarity to any previously reported sequences)	-	-	-	-
PA2408	756	15	30	2.996748319	7.428599717	1.309692365	Up	0.00313172	0.00564583	PA2408	ABC transporter ATP-binding protein	Product name confidence: class 3 (Function proposed based on presence of conserved amino acid motif, structural feature or limited sequence similarity to an experimentally studied gene)	-	GO:0005524//ATP binding;GO:0016887//ATPase activity	GO:0006200//ATP catabolic process	K09817//zinc transport system ATP-binding protein [EC:3.6.3.-]
PA2514	1023	15	30	2.214605796	5.489756975	1.309692365	Up	0.00313172	0.005647705	antC	anthranilate dioxygenase reductase	Product name confidence: class 2 (High similarity to functionally studied protein)	-	GO:0018618;GO:0046872//metal ion binding;GO:0016702//oxidoreductase activity, acting on single donors with incorporation of molecular oxygen, incorporation of two atoms of oxygen;GO:0009055//electron carrier activity;GO:0051537//2 iron, 2 sulfur cluster binding	GO:0019439//aromatic compound catabolic process;GO:0055114//oxidation-reduction process	K11311//anthranilate dioxygenase reductase
PA4502	1596	1685	3368	159.4585553	395.0451134	1.308835912	Up	7.10E-12	2.59E-11	PA4502	ABC transporter	Product name confidence: class 3 (Function proposed based on presence of conserved amino acid motif, structural feature or limited sequence similarity to an experimentally studied gene)	-	GO:0005215//transporter activity	GO:0006810//transport	K02035//peptide/nickel transport system substrate-binding protein
PA1205	948	501	999	79.81971916	197.2716373	1.30536644	Up	3.84E-13	1.88E-12	PA1205	hypothetical protein	Product name confidence: class 4 (Homologs of previously reported genes of unknown function, or no similarity to any previously reported sequences)	-	-	-	K06911//
PA3193	996	459	915	69.6039929	171.9765585	1.304969955	Up	9.89E-13	4.39E-12	glk	glucokinase	Product name confidence: class 2 (High similarity to functionally studied protein)	GO:0005737//cytoplasm	GO:0004414//homoserine O-acetyltransferase activity;GO:0005524//ATP binding;GO:0004340//glucokinase activity	GO:0044248//cellular catabolic process;GO:0006098//pentose-phosphate shunt;GO:0006096//glycolysis;GO:0016310//phosphorylation;GO:0051156//glucose 6-phosphate metabolic process	K00845//glucokinase [EC:2.7.1.2]
PA4683	603	1096	2178	274.5200371	676.1577987	1.300448521	Up	1.66E-12	6.94E-12	PA4683	hypothetical protein	Product name confidence: class 4 (Homologs of previously reported genes of unknown function, or no similarity to any previously reported sequences)	-	-	-	-
PA1885	534	66	131	18.66738504	45.92377038	1.298721247	Up	7.19E-10	2.25E-09	PA1885	hypothetical protein	Product name confidence: class 4 (Homologs of previously reported genes of unknown function, or no similarity to any previously reported sequences)	-	GO:0008080//N-acetyltransferase activity	-	K00680//[EC:2.3.1.-]
PA2320	1032	456	905	66.73688816	164.1634158	1.298576333	Up	1.37E-12	5.86E-12	gntR	GntR family transcriptional regulator	Product name confidence: class 2 (High similarity to functionally studied protein)	GO:0005622//intracellular	GO:0003700//sequence-specific DNA binding transcription factor activity;GO:0003677//DNA binding	GO:0006355//regulation of transcription, DNA-dependent	K06145//LacI family transcriptional regulator, gluconate utilization system Gnt-I transcriptional repressor
PA5465	420	390	773	140.2478214	344.5384549	1.296686655	Up	1.63E-13	8.65E-13	PA5465	hypothetical protein	Product name confidence: class 4 (Homologs of previously reported genes of unknown function, or no similarity to any previously reported sequences)	-	GO:0016846//carbon-sulfur lyase activity	GO:0008152//metabolic process	K05521//ADP-ribosylglycohydrolase [EC:3.2.-.-]
PA0097	1200	187	369	23.5364613	57.5642192	1.290274911	Up	3.31E-13	1.66E-12	PA0097	hypothetical protein	Product name confidence: class 4 (Homologs of previously reported genes of unknown function, or no similarity to any previously reported sequences)	-	-	-	-
PA4917	603	389	767	97.43457521	238.1143396	1.289148788	Up	0	0	PA4917	hypothetical protein	Product name confidence: class 4 (Homologs of previously reported genes of unknown function, or no similarity to any previously reported sequences)	-	GO:0016779//nucleotidyltransferase activity	GO:0009058//biosynthetic process	K00969//nicotinate-nucleotide adenylyltransferase [EC:2.7.7.18]
PA2642	2718	2855	5617	158.6490468	386.8676984	1.286001422	Up	0	0	nuoG	NADH dehydrogenase subunit G	Product name confidence: class 2 (High similarity to functionally studied protein)	GO:0045271//respiratory chain complex I	GO:0046872//metal ion binding;GO:0048038//quinone binding;GO:0009055//electron carrier activity;GO:0008137//NADH dehydrogenase (ubiquinone) activity;GO:0051537//2 iron, 2 sulfur cluster binding;GO:0004022//alcohol dehydrogenase (NAD) activity;GO:0051539//4 iron, 4 sulfur cluster binding	GO:0042773//ATP synthesis coupled electron transport	K00336//NADH-quinone oxidoreductase subunit G [EC:1.6.5.3]
PA3182	717	809	1586	170.4159237	414.0869325	1.280873528	Up	1.53E-12	6.45E-12	pgl	6-phosphogluconolactonase	Product name confidence: class 1 (Function experimentally demonstrated in P. aeruginosa)	-	GO:0017057//6-phosphogluconolactonase activity	GO:0006098//pentose-phosphate shunt	K01057//6-phosphogluconolactonase [EC:3.1.1.31]
PA2075	1662	98	192	8.905859988	21.62607513	1.279945022	Up	1.37E-13	7.35E-13	PA2075	hypothetical protein	Product name confidence: class 4 (Homologs of previously reported genes of unknown function, or no similarity to any previously reported sequences)	-	-	-	-
PA1342	909	2199	4298	365.3777971	885.1360439	1.276510244	Up	0	0	PA1342	ABC transporter	Product name confidence: class 3 (Function proposed based on presence of conserved amino acid motif, structural feature or limited sequence similarity to an experimentally studied gene)	GO:0030288//outer membrane-bounded periplasmic space	GO:0005215//transporter activity	GO:0006810//transport	K10001//glutamate/aspartate transport system substrate-binding protein
PA2275	1062	20	39	2.844371286	6.87460245	1.273166489	Up	0.000967172	0.001854429	PA2275	alcohol dehydrogenase	Product name confidence: class 3 (Function proposed based on presence of conserved amino acid motif, structural feature or limited sequence similarity to an experimentally studied gene)	-	GO:0000166//nucleotide binding;GO:0008270//zinc ion binding;GO:0004022//alcohol dehydrogenase (NAD) activity	GO:0055114//oxidation-reduction process	K13979//uncharacterized zinc-type alcohol dehydrogenase-like protein [EC:1.-.-.-]
PA1338	1674	279	542	25.17268588	60.61098349	1.267720095	Up	0	0	ggt	gamma-glutamyltranspeptidase	Product name confidence: class 2 (High similarity to functionally studied protein)	GO:0042597//periplasmic space	GO:0003840//gamma-glutamyltransferase activity;GO:0016787//hydrolase activity	GO:0050896//response to stimulus;GO:0006750//glutathione biosynthetic process	K00681//gamma-glutamyltranspeptidase [EC:2.3.2.2]
PA0084	1497	2953	5715	297.9356369	714.6640441	1.262264507	Up	0	0	PA0084	hypothetical protein	Product name confidence: class 4 (Homologs of previously reported genes of unknown function, or no similarity to any previously reported sequences)	-	-	-	K11900//type VI secretion system protein ImpC
PA3233	1800	334	644	28.02559028	66.97625505	1.256904951	Up	3.60E-13	1.78E-12	PA3233	hypothetical protein	Product name confidence: class 4 (Homologs of previously reported genes of unknown function, or no similarity to any previously reported sequences)	-	GO:0008773//[protein-PII] uridylyltransferase activity	-	K07182//CBS domain-containing protein
PA4283	2166	478	921	33.33114641	79.59919508	1.255882903	Up	9.56E-13	4.28E-12	recD	exodeoxyribonuclease V subunit alpha	Product name confidence: class 2 (High similarity to functionally studied protein)	GO:0009338//exodeoxyribonuclease V complex	GO:0008854//exodeoxyribonuclease V activity;GO:0017111//nucleoside-triphosphatase activity;GO:0000166//nucleotide binding	GO:0006310//DNA recombination;GO:0006281//DNA repair	K03581//exodeoxyribonuclease V alpha subunit [EC:3.1.11.5]
PA4160	1023	26	50	3.838650047	9.149594959	1.253108837	Up	0.000220968	0.00045674	fepD	ferric enterobactin transporter FepD	Product name confidence: class 2 (High similarity to functionally studied protein)	GO:0016020//membrane	-	-	K02015//iron complex transport system permease protein
PA2597	1152	77	148	10.0952959	24.05009158	1.25235919	Up	1.94E-10	6.27E-10	PA2597	hypothetical protein	Product name confidence: class 4 (Homologs of previously reported genes of unknown function, or no similarity to any previously reported sequences)	-	GO:0050660//flavin adenine dinucleotide binding;GO:0003995//acyl-CoA dehydrogenase activity	GO:0044242//cellular lipid catabolic process;GO:0055114//oxidation-reduction process	K00248//butyryl-CoA dehydrogenase [EC:1.3.8.1];K00257//[EC:1.3.99.-]
PA1586	1230	2765	5306	339.5242755	807.5503922	1.25003756	Up	0	0	sucB	dihydrolipoamide succinyltransferase	Product name confidence: class 2 (High similarity to functionally studied protein)	GO:0045248//cytosolic oxoglutarate dehydrogenase complex	GO:0004149//dihydrolipoyllysine-residue succinyltransferase activity	GO:0033512//L-lysine catabolic process to acetyl-CoA via saccharopine;GO:0006099//tricarboxylic acid cycle	K00658//2-oxoglutarate dehydrogenase E2 component (dihydrolipoamide succinyltransferase) [EC:2.3.1.61]
PA1940	1140	315	603	41.73366344	99.01932443	1.246498539	Up	5.65E-13	2.66E-12	PA1940	hypothetical protein	Product name confidence: class 4 (Homologs of previously reported genes of unknown function, or no similarity to any previously reported sequences)	-	GO:0020037//heme binding;GO:0004096//catalase activity	GO:0055114//oxidation-reduction process;GO:0006979//response to oxidative stress	-
PA3272	4347	522	998	18.136842	42.97821749	1.244682374	Up	0	0	PA3272	ATP-dependent DNA helicase	Product name confidence: class 3 (Function proposed based on presence of conserved amino acid motif, structural feature or limited sequence similarity to an experimentally studied gene)	-	GO:0003676//nucleic acid binding;GO:0005524//ATP binding;GO:0008026//ATP-dependent helicase activity	-	K03724//ATP-dependent helicase Lhr and Lhr-like helicase [EC:3.6.4.-]
PA4322	1008	584	1116	87.50505093	207.2579321	1.243989118	Up	4.46E-13	2.16E-12	PA4322	hypothetical protein	Product name confidence: class 4 (Homologs of previously reported genes of unknown function, or no similarity to any previously reported sequences)	-	GO:0005524//ATP binding;GO:0016887//ATPase activity	GO:0006200//ATP catabolic process	K03924//MoxR-like ATPase [EC:3.6.3.-]
PA2236	1188	549	1049	69.79699268	165.2975992	1.243828989	Up	3.46E-13	1.73E-12	pslF	protein PslF	Product name confidence: class 1: Function experimentally demonstrated in P. aeruginosa	-	GO:0016740//transferase activity	GO:0009058//biosynthetic process	-
PA3499	435	54	103	18.74931087	44.32568603	1.24130539	Up	1.36E-07	3.66E-07	PA3499	hypothetical protein	Product name confidence: class 4 (Homologs of previously reported genes of unknown function, or no similarity to any previously reported sequences)	-	-	-	-
PA0078	1350	343	654	38.37436115	90.68834534	1.240774424	Up	0	0	PA0078	hypothetical protein	Product name confidence: class 4 (Homologs of previously reported genes of unknown function, or no similarity to any previously reported sequences)	GO:0009279//cell outer membrane	-	-	K11892//type VI secretion system protein ImpK
PA3003	630	709	1349	169.9755647	400.8472407	1.237725181	Up	1.60E-12	6.71E-12	PA3003	hypothetical protein	Product name confidence: class 4 (Homologs of previously reported genes of unknown function, or no similarity to any previously reported sequences)	-	-	-	-
PA1842	363	164	312	68.23670223	160.8997863	1.237542579	Up	1.16E-13	6.30E-13	PA1842	hypothetical protein	Product name confidence: class 4 (Homologs of previously reported genes of unknown function, or no similarity to any previously reported sequences)	-	-	-	K09923//hypothetical protein
PA5007	759	414	787	82.38333562	194.106668	1.236425233	Up	2.84E-13	1.44E-12	PA5007	hypothetical protein	Product name confidence: class 4 (Homologs of previously reported genes of unknown function, or no similarity to any previously reported sequences)	GO:0016020//membrane	GO:0016773//phosphotransferase activity, alcohol group as acceptor;GO:0016301//kinase activity;GO:0005524//ATP binding	GO:0009103//lipopolysaccharide biosynthetic process;GO:0016310//phosphorylation	-
PA2250	1395	2026	3843	219.3542434	515.7077703	1.233291167	Up	3.16E-12	1.25E-11	lpdV	dihydrolipoamide dehydrogenase	Product name confidence: class 2 (High similarity to functionally studied protein)	GO:0005737//cytoplasm	GO:0050660//flavin adenine dinucleotide binding;GO:0004148//dihydrolipoyl dehydrogenase activity	GO:0045454//cell redox homeostasis;GO:0006520//cellular amino acid metabolic process;GO:0006096//glycolysis;GO:0055114//oxidation-reduction process	K00382//dihydrolipoamide dehydrogenase [EC:1.8.1.4]
PA2683	963	380	720	59.59888247	139.9631498	1.231689853	Up	0	0	PA2683	serine/threonine dehydratase	Product name confidence: class 3 (Function proposed based on presence of conserved amino acid motif, structural feature or limited sequence similarity to an experimentally studied gene)	-	GO:0030848//threo-3-hydroxyaspartate ammonia-lyase activity;GO:0004794//L-threonine ammonia-lyase activity	-	K01754//threonine dehydratase [EC:4.3.1.19]
PA3060	990	75	142	11.44212995	26.85101134	1.230620794	Up	7.76E-10	2.42E-09	pelE	protein PelE	class 1: Function experimentally demonstrated in P. aeruginosa	-	-	-	-
PA1826	906	166	314	27.67328382	64.87971726	1.229273683	Up	1.82E-13	9.56E-13	PA1826	transcriptional regulator	Product name confidence: class 3 (Function proposed based on presence of conserved amino acid motif, structural feature or limited sequence similarity to an experimentally studied gene)	-	GO:0003700//sequence-specific DNA binding transcription factor activity;GO:0003677//DNA binding	GO:0006355//regulation of transcription, DNA-dependent	K05817//LysR family transcriptional regulator, hca operon transcriptional activator
PA5155	693	193	365	42.06344914	98.59777806	1.228987982	Up	7.28E-14	4.04E-13	PA5155	amino acid (lysine/arginine/ornithine/histidine/octopine) ABC transporter membrane protein	Product name confidence: class 1: Function experimentally demonstrated in P. aeruginosa.	GO:0005886//plasma membrane;GO:0016021//integral to membrane	GO:0005215//transporter activity	GO:0006810//transport	K02029//polar amino acid transport system permease protein
PA4412	1074	2188	4126	307.6974118	719.1714537	1.224823448	Up	7.75E-13	3.54E-12	murG	undecaprenyldiphospho-muramoylpentapeptide beta-N- acetylglucosaminyltransferase	Product name confidence: class 2 (High similarity to functionally studied protein)	GO:0009276//Gram-negative-bacterium-type cell wall;GO:0005886//plasma membrane	GO:0051991;GO:0050511//undecaprenyldiphospho-muramoylpentapeptide beta-N-acetylglucosaminyltransferase activity;GO:0030246//carbohydrate binding	GO:0044248//cellular catabolic process;GO:0007049//cell cycle;GO:0008360//regulation of cell shape;GO:0051301//cell division;GO:0019277;GO:0009252//peptidoglycan biosynthetic process;GO:0030259//lipid glycosylation	K02563//UDP-N-acetylglucosamine--N-acetylmuramyl-(pentapeptide) pyrophosphoryl-undecaprenol N-acetylglucosamine transferase [EC:2.4.1.227]
PA2099	756	35	66	6.992412745	16.34291938	1.224803467	Up	3.03E-05	6.82E-05	PA2099	short-chain dehydrogenase	Product name confidence: class 3 (Function proposed based on presence of conserved amino acid motif, structural feature or limited sequence similarity to an experimentally studied gene)	-	GO:0016491//oxidoreductase activity;GO:0000166//nucleotide binding	GO:0055114//oxidation-reduction process	K00059//3-oxoacyl-[acyl-carrier protein] reductase [EC:1.1.1.100]
PA2364	477	69	130	21.84799152	51.01906221	1.223535721	Up	4.73E-09	1.41E-08	PA2364	hypothetical protein	Product name confidence: class 4 (Homologs of previously reported genes of unknown function, or no similarity to any previously reported sequences)	-	-	-	K11918//type VI secretion system protein
PA1517	927	235	442	38.28855134	89.25859232	1.221077978	Up	2.61E-13	1.34E-12	PA1517	hypothetical protein	Product name confidence: class 4 (Homologs of previously reported genes of unknown function, or no similarity to any previously reported sequences)	-	GO:0004099//chitin deacetylase activity	GO:0005975//carbohydrate metabolic process	K01452//chitin deacetylase [EC:3.5.1.41];K01463//[EC:3.5.1.-]
PA2536	936	327	615	52.76582233	123.0004684	1.22098814	Up	7.26E-13	3.33E-12	PA2536	phosphatidate cytidylyltransferase	Product name confidence: class 3 (Function proposed based on presence of conserved amino acid motif, structural feature or limited sequence similarity to an experimentally studied gene)	GO:0016020//membrane	GO:0004605//phosphatidate cytidylyltransferase activity	GO:0008654//phospholipid biosynthetic process	K00981//phosphatidate cytidylyltransferase [EC:2.7.7.41]
PA1647	1722	971	1826	85.16612541	198.5066793	1.22083593	Up	2.66E-12	1.07E-11	PA1647	sulfate transporter	Product name confidence: class 3 (Function proposed based on presence of conserved amino acid motif, structural feature or limited sequence similarity to an experimentally studied gene)	GO:0016021//integral to membrane	GO:0008271//secondary active sulfate transmembrane transporter activity	GO:0008272//sulfate transport;GO:0055085//transmembrane transport	K03321//sulfate permease, SulP family
PA0792	1485	663	1246	67.43228582	157.0721133	1.219915658	Up	4.03E-13	1.97E-12	prpD	2-methylcitrate dehydratase	Product name confidence: class 2 (High similarity to functionally studied protein)	-	GO:0047547//2-methylcitrate dehydratase activity;GO:0051537//2 iron, 2 sulfur cluster binding	GO:0019629//propionate catabolic process, 2-methylcitrate cycle	K01720//2-methylcitrate dehydratase [EC:4.2.1.79]
PA1942	231	97	182	63.42209171	147.4914707	1.217574163	Up	5.06E-12	1.90E-11	PA1942	hypothetical protein	Product name confidence: class 4 (Homologs of previously reported genes of unknown function, or no similarity to any previously reported sequences)	-	-	-	-
PA0699	945	16	30	2.557225233	5.942879773	1.216582961	Up	0.00528122	0.009253638	PA0699	PpiC-type peptidyl-prolyl cis-trans isomerase	Product name confidence: class 3 (Function proposed based on presence of conserved amino acid motif, structural feature or limited sequence similarity to an experimentally studied gene)	-	GO:0003755//peptidyl-prolyl cis-trans isomerase activity	GO:0006457//protein folding;GO:0000413//protein peptidyl-prolyl isomerization	K01802//peptidylprolyl isomerase [EC:5.2.1.8]
PA0474	405	16	30	5.966858876	13.86671947	1.216582961	Up	0.00528122	0.009256625	PA0474	hypothetical protein	Product name confidence: class 4 (Homologs of previously reported genes of unknown function, or no similarity to any previously reported sequences)	-	GO:0016289//CoA hydrolase activity	GO:0006631//fatty acid metabolic process	K02614//acyl-CoA thioesterase [EC:3.1.2.-]
PA4125	393	23	43	8.839263745	20.48252075	1.212395164	Up	0.000850978	0.001642079	hpcD	5-carboxymethyl-2-hydroxymuconate isomerase	Product name confidence: class 2 (High similarity to functionally studied protein)	-	GO:0008704//5-carboxymethyl-2-hydroxymuconate delta-isomerase activity	GO:0019439//aromatic compound catabolic process	K01826//5-carboxymethyl-2-hydroxymuconate isomerase [EC:5.3.3.10]
PA5148	273	937	1751	518.3913555	1200.690287	1.211750496	Up	0	0	PA5148	hypothetical protein	Product name confidence: class 4 (Homologs of previously reported genes of unknown function, or no similarity to any previously reported sequences)	-	GO:0005506//iron ion binding	-	K03575//A/G-specific adenine glycosylase [EC:3.2.2.-]
PA3420	2484	436	813	26.51036484	61.26979853	1.208619582	Up	3.11E-13	1.57E-12	PA3420	transcriptional regulator	Product name confidence: class 3 (Function proposed based on presence of conserved amino acid motif, structural feature or limited sequence similarity to an experimentally studied gene)	GO:0005622//intracellular	GO:0000156//phosphorelay response regulator activity;GO:0043565//sequence-specific DNA binding;GO:0003700//sequence-specific DNA binding transcription factor activity	GO:0000160//two-component signal transduction system (phosphorelay);GO:0035556//intracellular signal transduction;GO:0006355//regulation of transcription, DNA-dependent	K03556//LuxR family transcriptional regulator, maltose regulon positive regulatory protein
PA5153	753	1500	2797	300.8687556	695.3524487	1.208610118	Up	4.54E-12	1.73E-11	PA5153	amino acid ABC transporter substrate-binding protein	Product name confidence: class 1: Function experimentally demonstrated in P. aeruginosa.	GO:0030288//outer membrane-bounded periplasmic space	GO:0005215//transporter activity	GO:0006810//transport	K02030//polar amino acid transport system substrate-binding protein
PA0171	543	103	192	28.6495762	66.19251725	1.208154339	Up	1.77E-12	7.35E-12	PA0171	hypothetical protein	Product name confidence: class 4 (Homologs of previously reported genes of unknown function, or no similarity to any previously reported sequences)	-	-	-	-
PA4024	1395	723	1346	78.27893288	180.6252039	1.206303223	Up	2.03E-13	1.05E-12	eutB	ethanolamine ammonia-lyase large subunit	Product name confidence: class 2 (High similarity to functionally studied protein)	-	GO:0008851//ethanolamine ammonia-lyase activity	GO:0006520//cellular amino acid metabolic process;GO:0006580//ethanolamine metabolic process	K03735//ethanolamine ammonia-lyase large subunit [EC:4.3.1.7]
PA1849	243	7	13	4.350834597	10.01485295	1.202777161	Up	0.0706298	0.10034532	PA1849	hypothetical protein	Product name confidence: class 4 (Homologs of previously reported genes of unknown function, or no similarity to any previously reported sequences)	-	-	-	K09984//hypothetical protein
PA5495	951	4957	9202	787.2618544	1811.378507	1.202172563	Up	2.02E-11	7.02E-11	thrB	homoserine kinase	Product name confidence: class 1 (Function experimentally demonstrated in P. aeruginosa)	-	GO:0004413//homoserine kinase activity;GO:0005524//ATP binding	GO:0009088//threonine biosynthetic process;GO:0016310//phosphorylation	K02204//homoserine kinase type II [EC:2.7.1.39]
PA0473	750	737	1367	148.418156	341.2044993	1.200969084	Up	0	0	PA0473	glutathione S-transferase	Product name confidence: class 3 (Function proposed based on presence of conserved amino acid motif, structural feature or limited sequence similarity to an experimentally studied gene)	-	GO:0016740//transferase activity	-	K00799//glutathione S-transferase [EC:2.5.1.18]
PA4487	792	1785	3307	340.4033659	781.657522	1.199291336	Up	2.92E-12	1.16E-11	PA4487	hypothetical protein	Product name confidence: class 4 (Homologs of previously reported genes of unknown function, or no similarity to any previously reported sequences)	-	-	-	K09934//hypothetical protein
PA2262	1308	156	289	18.01348164	41.36162539	1.199215829	Up	1.59E-13	8.47E-13	PA2262	2-ketogluconate transporter	Product name confidence: class 3 (Function proposed based on presence of conserved amino acid motif, structural feature or limited sequence similarity to an experimentally studied gene)	GO:0016021//integral to membrane	-	GO:0055085//transmembrane transport	K13021//MFS transporter, ACS family, tartrate transporter;K02511//MFS transporter, ACS family, 4-hydroxyphenylacetate permease
PA4071	579	27	50	7.04313491	16.16586467	1.198661053	Up	0.000361924	0.0007276	PA4071	hypothetical protein	Product name confidence: class 4 (Homologs of previously reported genes of unknown function, or no similarity to any previously reported sequences)	-	-	-	-
PA2178	609	27	50	6.696182452	15.36951666	1.198661053	Up	0.000361924	0.000727869	PA2178	hypothetical protein	Product name confidence: class 4 (Homologs of previously reported genes of unknown function, or no similarity to any previously reported sequences)	GO:0016020//membrane	-	-	-
PA1420	420	47	87	16.90166052	38.77729052	1.198047009	Up	2.49E-06	6.12E-06	PA1420	hypothetical protein	Product name confidence: class 4 (Homologs of previously reported genes of unknown function, or no similarity to any previously reported sequences)	-	-	-	-
PA3839	1833	2559	4721	210.8572935	482.1465169	1.193204701	Up	0	0	PA3839	sodium:sulfate symporter	Product name confidence: class 3 (Function proposed based on presence of conserved amino acid motif, structural feature or limited sequence similarity to an experimentally studied gene)	GO:0016021//integral to membrane	GO:0008324//cation transmembrane transporter activity	GO:0006813//potassium ion transport;GO:0006814//sodium ion transport;GO:0055085//transmembrane transport	K14445//solute carrier family 13 (sodium-dependent dicarboxylate transporter), member 2/3/5
PA5543	399	44	81	16.65561171	38.00315223	1.190110749	Up	6.22E-06	1.48E-05	PA5543	hypothetical protein	Product name confidence: class 4 (Homologs of previously reported genes of unknown function, or no similarity to any previously reported sequences)	-	-	-	-
PA1275	939	80	147	12.86782665	29.30618189	1.187436615	Up	1.19E-09	3.68E-09	cobD	cobalamin biosynthesis protein	Product name confidence: class 2 (High similarity to functionally studied protein)	GO:0005886//plasma membrane;GO:0016021//integral to membrane	GO:0016874//ligase activity;GO:0048472//threonine-phosphate decarboxylase activity;GO:0015420	GO:0006779//porphyrin-containing compound biosynthetic process;GO:0009236//cobalamin biosynthetic process	K02227//adenosylcobinamide-phosphate synthase [EC:6.3.1.10]
PA4289	1206	427	784	53.47630285	121.6959858	1.186309949	Up	9.73E-13	4.34E-12	PA4289	transporter	Product name confidence: class 3 (Function proposed based on presence of conserved amino acid motif, structural feature or limited sequence similarity to an experimentally studied gene)	-	-	-	K07240//chromate transporter
PA2007	639	3097	5685	732.0169782	1665.471131	1.185981331	Up	1.74E-12	7.24E-12	maiA	maleylacetoacetate isomerase	Product name confidence: class 2 (High similarity to functionally studied protein)	GO:0005737//cytoplasm	GO:0016034//maleylacetoacetate isomerase activity	GO:0006572//tyrosine catabolic process;GO:0006559//L-phenylalanine catabolic process	K01800//maleylacetoacetate isomerase [EC:5.2.1.2]
PA4323	1332	939	1718	106.4736579	241.4495681	1.181225338	Up	0	0	PA4323	hypothetical protein	Product name confidence: class 4 (Homologs of previously reported genes of unknown function, or no similarity to any previously reported sequences)	-	-	-	-
PA5216	1620	504	922	46.98901365	106.5426279	1.181035382	Up	4.98E-13	2.38E-12	PA5216	iron ABC transporter substrate-binding protein	Product name confidence: class 3 (Function proposed based on presence of conserved amino acid motif, structural feature or limited sequence similarity to an experimentally studied gene)	-	-	-	K02011//iron(III) transport system permease protein
PA2199	876	545	997	93.96653292	213.0583456	1.18102964	Up	0	0	PA2199	dehydrogenase	Product name confidence: class 3 (Function proposed based on presence of conserved amino acid motif, structural feature or limited sequence similarity to an experimentally studied gene)	-	GO:0008442//3-hydroxyisobutyrate dehydrogenase activity;GO:0004616//phosphogluconate dehydrogenase (decarboxylating) activity;GO:0050662//coenzyme binding;GO:0000166//nucleotide binding	GO:0006098//pentose-phosphate shunt;GO:0006573//valine metabolic process	K00100//[EC:1.1.1.-];K00020//3-hydroxyisobutyrate dehydrogenase [EC:1.1.1.31]
PA0138	927	290	530	47.24970166	107.0295338	1.179631824	Up	3.77E-13	1.86E-12	PA0138	ABC transporter permease	Product name confidence: class 3 (Function proposed based on presence of conserved amino acid motif, structural feature or limited sequence similarity to an experimentally studied gene)	GO:0016021//integral to membrane;GO:0005886//plasma membrane	GO:0016746//transferase activity, transferring acyl groups;GO:0005215//transporter activity	GO:0006810//transport	K02057//simple sugar transport system permease protein
PA0075	729	278	508	57.59676276	130.4498795	1.179435979	Up	1.68E-13	8.87E-13	pppA	PppA protein	Product name confidence: class 1: Function experimentally demonstrated in P. aeruginosa.	-	GO:0004722//protein serine/threonine phosphatase activity	GO:0006470//protein dephosphorylation	K11915//serine/threonine protein phosphatase Stp1 [EC:3.1.3.16]
PA3098	714	91	166	19.24970097	43.52285481	1.176937156	Up	1.38E-10	4.52E-10	xcpW	general secretion pathway protein J	Product name confidence: class 1 (Function experimentally demonstrated in P. aeruginosa)	GO:0015627//type II protein secretion system complex	GO:0008565//protein transporter activity	GO:0015628//protein secretion by the type II secretion system	K02459//general secretion pathway protein J
PA2993	1029	889	1621	130.486984	294.9002483	1.176321132	Up	0	0	PA2993	hypothetical protein	Product name confidence: class 4 (Homologs of previously reported genes of unknown function, or no similarity to any previously reported sequences)	GO:0042597//periplasmic space	-	GO:0009228//thiamine biosynthetic process	K03734//thiamine biosynthesis lipoprotein
PA2644	549	843	1536	231.9188437	523.7528141	1.175266045	Up	3.03E-12	1.20E-11	nuoI	NADH dehydrogenase subunit I	Product name confidence: class 2 (High similarity to functionally studied protein)	GO:0005886//plasma membrane	GO:0048038//quinone binding;GO:0009055//electron carrier activity;GO:0008137//NADH dehydrogenase (ubiquinone) activity;GO:0005506//iron ion binding;GO:0051539//4 iron, 4 sulfur cluster binding;GO:0008831//dTDP-4-dehydrorhamnose reductase activity	GO:0006119//oxidative phosphorylation;GO:0019684//photosynthesis, light reaction;GO:0055114//oxidation-reduction process	K00338//NADH-quinone oxidoreductase subunit I [EC:1.6.5.3]
PA2878	642	72	131	16.93862975	38.1982763	1.173190365	Up	1.31E-08	3.79E-08	PA2878	hypothetical protein	Product name confidence: class 4 (Homologs of previously reported genes of unknown function, or no similarity to any previously reported sequences)	-	-	-	-
PA1264	867	88	160	15.3300786	34.54684436	1.172188841	Up	3.38E-10	1.08E-09	PA1264	transcriptional regulator	Product name confidence: class 3 (Function proposed based on presence of conserved amino acid motif, structural feature or limited sequence similarity to an experimentally studied gene)	-	GO:0003700//sequence-specific DNA binding transcription factor activity;GO:0003677//DNA binding	GO:0006355//regulation of transcription, DNA-dependent	K10972//LysR family transcriptional regulator, transcriptional activator of the allD operon;K02521//LysR family transcriptional regulator, positive regulator for ilvC;K03566//LysR family transcriptional regulator, glycine cleavage system transcriptional activator
PA3774	1143	11	20	1.453540917	3.275603025	1.172188841	Up	0.0273736	0.042347193	PA3774	acetylpolyamine aminohydrolase	Product name confidence: class 3 (Function proposed based on presence of conserved amino acid motif, structural feature or limited sequence similarity to an experimentally studied gene)	-	GO:0016787//hydrolase activity	-	K01454//[EC:3.5.1.48];K01463//[EC:3.5.1.-]
PA2060	1017	11	20	1.633625633	3.681429948	1.172188841	Up	0.0273736	0.042335132	PA2060	ABC transporter permease	Product name confidence: class 3 (Function proposed based on presence of conserved amino acid motif, structural feature or limited sequence similarity to an experimentally studied gene)	GO:0005886//plasma membrane;GO:0016021//integral to membrane	GO:0005215//transporter activity	GO:0006810//transport	K13895//microcin C transport system permease protein
PA5458	1143	492	894	65.01292102	146.4194552	1.171308881	Up	0	0	PA5458	hypothetical protein	Product name confidence: class 4 (Homologs of previously reported genes of unknown function, or no similarity to any previously reported sequences)	GO:0016020//membrane	GO:0016747//transferase activity, transferring acyl groups other than amino-acyl groups	-	-
PA3760	2529	197	357	11.76516991	26.4257234	1.16742081	Up	0	0	PA3760	N-acetyl-D-glucosamine phosphotransferase system transporter	Product name confidence: class 1: Function experimentally demonstrated in P. aeruginosa.	GO:0005737//cytoplasm;GO:0016020//membrane	GO:0046872//metal ion binding;GO:0005351//sugar:hydrogen symporter activity;GO:0008965//phosphoenolpyruvate-protein phosphotransferase activity;GO:0004674//protein serine/threonine kinase activity	GO:0016310//phosphorylation;GO:0009401//phosphoenolpyruvate-dependent sugar phosphotransferase system	K11189//phosphocarrier protein;K02768//PTS system, fructose-specific IIA component [EC:2.7.1.69] K08483 phosphotransferase system, enzyme I, PtsI [EC:2.7.3.9] K11183 phosphocarrier protein FPr
PA5356	756	422	764	84.30851939	189.1816728	1.166022004	Up	2.40E-14	1.38E-13	glcC	DNA-binding transcriptional regulator GlcC	Product name confidence: class 2 (High similarity to functionally studied protein)	GO:0005622//intracellular	GO:0003700//sequence-specific DNA binding transcription factor activity;GO:0003677//DNA binding	GO:0006355//regulation of transcription, DNA-dependent	K11474//GntR family transcriptional regulator, glc operon transcriptional activator
PA2241	1410	135	244	14.46090466	32.39501698	1.163614106	Up	1.61E-13	8.57E-13	pslK	protein PslL	Product name confidence: class 1: Function experimentally demonstrated in P. aeruginosa	-	-	-	-
PA1932	990	165	297	25.17268588	56.16021386	1.157689272	Up	4.22E-15	2.49E-14	PA1932	hydroxylase molybdopterin-containing subunit	Product name confidence: class 3 (Function proposed based on presence of conserved amino acid motif, structural feature or limited sequence similarity to an experimentally studied gene)	-	GO:0050660//flavin adenine dinucleotide binding;GO:0008762//UDP-N-acetylmuramate dehydrogenase activity	GO:0055114//oxidation-reduction process	K11178//xanthine dehydrogenase YagS FAD-binding subunit [EC:1.17.1.4]
PA1218	879	25	45	4.295680185	9.583654242	1.157689272	Up	0.001002786	0.00192068	PA1218	hypothetical protein	Product name confidence: class 4 (Homologs of previously reported genes of unknown function, or no similarity to any previously reported sequences)	-	-	-	K00477//phytanoyl-CoA hydroxylase [EC:1.14.11.18]
PA3495	639	304	547	71.85442731	160.2484976	1.157161874	Up	7.99E-14	4.43E-13	nth	endonuclease III	Product name confidence: class 2 (High similarity to functionally studied protein)	-	GO:0004519//endonuclease activity;GO:0016798//hydrolase activity, acting on glycosyl bonds;GO:0003677//DNA binding;GO:0051539//4 iron, 4 sulfur cluster binding;GO:0003906//DNA-(apurinic or apyrimidinic site) lyase activity	GO:0006284//base-excision repair	K10773//endonuclease III [EC:4.2.99.18]
PA4577	327	1018	1830	470.1980593	1047.637017	1.155798452	Up	1.74E-12	7.23E-12	PA4577	hypothetical protein	Product name confidence: class 4 (Homologs of previously reported genes of unknown function, or no similarity to any previously reported sequences)	-	-	-	-
PA2371	2550	113	203	6.692972953	14.90264498	1.15484932	Up	3.00E-12	1.19E-11	PA2371	ClpA/B-type protease	Product name confidence: class 3 (Function proposed based on presence of conserved amino acid motif, structural feature or limited sequence similarity to an experimentally studied gene)	-	GO:0017111//nucleoside-triphosphatase activity;GO:0005524//ATP binding;GO:0008233//peptidase activity	GO:0006508//proteolysis	K11907//type VI secretion system protein VasG
PA2940	1140	275	494	36.43415062	81.12030891	1.154771788	Up	5.48E-13	2.59E-12	PA2940	acyl-CoA thiolase	Product name confidence: class 3 (Function proposed based on presence of conserved amino acid motif, structural feature or limited sequence similarity to an experimentally studied gene)	GO:0016021//integral to membrane	GO:0003985//acetyl-CoA C-acetyltransferase activity;GO:0008137//NADH dehydrogenase (ubiquinone) activity	GO:0042773//ATP synthesis coupled electron transport	K00632//acetyl-CoA acyltransferase [EC:2.3.1.16]
PA1419	1512	83	149	8.291003684	18.4476893	1.153821454	Up	2.18E-09	6.66E-09	PA1419	transporter	Product name confidence: class 3 (Function proposed based on presence of conserved amino acid motif, structural feature or limited sequence similarity to an experimentally studied gene)	GO:0016020//membrane	GO:0015205//nucleobase transmembrane transporter activity	GO:0015851//nucleobase transport	K03457//nucleobase:cation symporter-1, NCS1 family
PA1567	1398	351	630	37.92108474	84.36083627	1.153573163	Up	2.11E-14	1.22E-13	PA1567	hypothetical protein	Product name confidence: class 4 (Homologs of previously reported genes of unknown function, or no similarity to any previously reported sequences)	-	GO:0016491//oxidoreductase activity;GO:0003961//O-acetylhomoserine aminocarboxypropyltransferase activity	GO:0071266//'de novo' L-methionine biosynthetic process;GO:0055114//oxidation-reduction process	K09471//gamma-glutamylputrescine oxidase [EC:1.4.3.-]
PA1197	771	647	1161	126.7449632	281.8936805	1.15322272	Up	9.90E-14	5.44E-13	PA1197	NAD-dependent deacetylase	Product name confidence: class 4 (Homologs of previously reported genes of unknown function, or no similarity to any previously reported sequences)	GO:0005737//cytoplasm	GO:0046872//metal ion binding;GO:0070403//NAD+ binding;GO:0003700//sequence-specific DNA binding transcription factor activity;GO:0016787//hydrolase activity	GO:0006355//regulation of transcription, DNA-dependent	K12410//NAD-dependent deacetylase [EC:3.5.1.-]
PA4855	1290	479	859	56.0824025	124.6553584	1.15232484	Up	0	0	purD	phosphoribosylamine--glycine ligase	Product name confidence: class 2 (High similarity to functionally studied protein)	-	GO:0030145//manganese ion binding;GO:0008764//UDP-N-acetylmuramoylalanine-D-glutamate ligase activity;GO:0005524//ATP binding;GO:0004637//phosphoribosylamine-glycine ligase activity;GO:0000287//magnesium ion binding	GO:0009113//purine nucleobase biosynthetic process;GO:0006189//'de novo' IMP biosynthetic process	K01945//phosphoribosylamine--glycine ligase [EC:6.3.4.13]
PA3458	474	1222	2191	389.3800272	865.3096242	1.152037564	Up	5.14E-12	1.93E-11	PA3458	transcriptional regulator	Product name confidence: class 3 (Function proposed based on presence of conserved amino acid motif, structural feature or limited sequence similarity to an experimentally studied gene)	-	GO:0003677//DNA binding	GO:0006351//transcription, DNA-dependent	-
PA2539	1314	189	338	21.72437275	48.15360803	1.148329377	Up	2.68E-13	1.37E-12	PA2539	hypothetical protein	Product name confidence: class 4 (Homologs of previously reported genes of unknown function, or no similarity to any previously reported sequences)	GO:0016020//membrane	GO:0008138//protein tyrosine/serine/threonine phosphatase activity	GO:0006470//protein dephosphorylation	K01112//[EC:3.1.3.-];K01090//protein phosphatase [EC:3.1.3.16];K07029//
PA3412	270	28	50	15.66300455	34.66679868	1.146193633	Up	0.000579246	0.001143332	PA3412	hypothetical protein	Product name confidence: class 4 (Homologs of previously reported genes of unknown function, or no similarity to any previously reported sequences)	-	-	-	-
PA1789	864	10241	18267	1790.232473	3957.865072	1.144575487	Up	7.13E-12	2.59E-11	PA1789	hypothetical protein	Product name confidence: class 4 (Homologs of previously reported genes of unknown function, or no similarity to any previously reported sequences)	-	-	GO:0006950//response to stress	K14055//universal stress protein E
PA4336	585	709	1263	183.0506081	404.161539	1.142689472	Up	1.60E-12	6.72E-12	PA4336	hypothetical protein	Product name confidence: class 4 (Homologs of previously reported genes of unknown function, or no similarity to any previously reported sequences)	-	GO:0016798//hydrolase activity, acting on glycosyl bonds;GO:0008233//peptidase activity	GO:0006508//proteolysis	K05520//protease I [EC:3.2.-.-]
PA0370	597	380	676	96.13689081	211.9726665	1.140716193	Up	0	0	PA0370	hypothetical protein	Product name confidence: class 4 (Homologs of previously reported genes of unknown function, or no similarity to any previously reported sequences)	-	GO:0003676//nucleic acid binding;GO:0008168//methyltransferase activity	GO:0031167//rRNA methylation	K08316//16S rRNA (guanine966-N2)-methyltransferase [EC:2.1.1.171]
PA4913	1125	423	752	56.78957935	125.1332765	1.139767364	Up	1.23E-13	6.67E-13	PA4913	ABC transporter	Product name confidence: class 3 (Function proposed based on presence of conserved amino acid motif, structural feature or limited sequence similarity to an experimentally studied gene)	GO:0030288//outer membrane-bounded periplasmic space	-	GO:0006865//amino acid transport	K01999//branched-chain amino acid transport system substrate-binding protein
PA4182	639	435	772	102.8180128	226.1642415	1.137277812	Up	1.21E-12	5.25E-12	PA4182	hypothetical protein	Product name confidence: class 4 (Homologs of previously reported genes of unknown function, or no similarity to any previously reported sequences)	-	GO:0016491//oxidoreductase activity;GO:0010181//FMN binding	GO:0055114//oxidation-reduction process	K07734//transcriptional regulator
PA2643	996	972	1725	147.3966908	324.2181021	1.137260508	Up	2.54E-12	1.02E-11	nuoH	NADH dehydrogenase subunit H	Product name confidence: class 2 (High similarity to functionally studied protein)	GO:0016021//integral to membrane;GO:0005886//plasma membrane	GO:0048038//quinone binding;GO:0004022//alcohol dehydrogenase (NAD) activity;GO:0008137//NADH dehydrogenase (ubiquinone) activity	GO:0006119//oxidative phosphorylation;GO:0055114//oxidation-reduction process	K00337//NADH-quinone oxidoreductase subunit H [EC:1.6.5.3]
PA0101	1248	313	555	37.88005135	83.25031702	1.136017479	Up	0	0	PA0101	hypothetical protein	Product name confidence: class 4 (Homologs of previously reported genes of unknown function, or no similarity to any previously reported sequences)	-	-	-	-
PA1129	408	101	179	37.38884227	82.12972451	1.13529666	Up	9.53E-11	3.15E-10	PA1129	fosfomycin resistance protein	Product name confidence: class 3 (Function proposed based on presence of conserved amino acid motif, structural feature or limited sequence similarity to an experimentally studied gene)	GO:0005737//cytoplasm	GO:0046872//metal ion binding;GO:0004364//glutathione transferase activity	GO:0046677//response to antibiotic	K00799//glutathione S-transferase [EC:2.5.1.18];K06162//PhnM protein;K11210//metallothiol transferase [EC:2.5.1.-]
PA4556	426	449	795	159.1906473	349.353443	1.13393178	Up	9.22E-13	4.14E-12	pilE	type 4 fimbrial biogenesis protein PilE	Product name confidence: class 1 (Function experimentally demonstrated in P. aeruginosa)	-	-	GO:0006928//cellular component movement;GO:0009297//pilus assembly	K02655//type IV pilus assembly protein PilE
PA0121	735	195	345	40.0708061	87.86972236	1.132814603	Up	1.79E-13	9.42E-13	PA0121	hypothetical protein	Product name confidence: class 4 (Homologs of previously reported genes of unknown function, or no similarity to any previously reported sequences)	GO:0005622//intracellular	GO:0003700//sequence-specific DNA binding transcription factor activity;GO:0003677//DNA binding	GO:0006355//regulation of transcription, DNA-dependent	K05799//GntR family transcriptional regulator, transcriptional repressor for pyruvate dehydrogenase complex
PA1948	999	1047	1851	158.2931058	346.8553749	1.131735818	Up	2.78E-12	1.11E-11	rbsC	ribose ABC transporter membrane protein	Product name confidence: class 2 (High similarity to functionally studied protein)	GO:0005886//plasma membrane;GO:0016021//integral to membrane	GO:0015407//monosaccharide-transporting ATPase activity	GO:0006810//transport	K10440//ribose transport system permease protein
PA0836	1185	6137	10840	782.2013836	1712.452091	1.130451633	Up	1.66E-11	5.83E-11	ackA	acetate kinase	class 2: Function of highly similar gene experimentally demonstrated in another organism (and gene context consistent in terms of pathways its involved in (if known).	GO:0005737//cytoplasm	GO:0008776//acetate kinase activity;GO:0005524//ATP binding	GO:0006085//acetyl-CoA biosynthetic process;GO:0016310//phosphorylation;GO:0006082//organic acid metabolic process	K00925//acetate kinase [EC:2.7.2.1]
PA1604	906	766	1352	127.6972012	279.3547062	1.129371219	Up	1.02E-12	4.51E-12	PA1604	hypothetical protein	Product name confidence: class 4 (Homologs of previously reported genes of unknown function, or no similarity to any previously reported sequences)	GO:0030288//outer membrane-bounded periplasmic space	GO:0005215//transporter activity	GO:0006810//transport	-
PA4658	957	263	464	41.50731277	90.76398199	1.128754371	Up	3.86E-14	2.19E-13	PA4658	hypothetical protein	Product name confidence: class 4 (Homologs of previously reported genes of unknown function, or no similarity to any previously reported sequences)	-	-	-	K03783//purine-nucleoside phosphorylase [EC:2.4.2.1]
PA3293	816	80	141	14.80746228	32.347182	1.127315623	Up	1.12E-08	3.26E-08	PA3293	hypothetical protein	Product name confidence: class 4 (Homologs of previously reported genes of unknown function, or no similarity to any previously reported sequences)	-	-	-	-
PA0529	702	809	1422	174.0572896	379.201444	1.123402222	Up	1.53E-12	6.45E-12	PA0529	hypothetical protein	Product name confidence: class 4 (Homologs of previously reported genes of unknown function, or no similarity to any previously reported sequences)	-	GO:0030151//molybdenum ion binding;GO:0030170//pyridoxal phosphate binding;GO:0003824//catalytic activity	GO:0008152//metabolic process	-
PA2691	1206	73	128	9.142318754	19.86873238	1.119867806	Up	6.21E-08	1.73E-07	PA2691	hypothetical protein	Product name confidence: class 4 (Homologs of previously reported genes of unknown function, or no similarity to any previously reported sequences)	-	GO:0050660//flavin adenine dinucleotide binding;GO:0003954//NADH dehydrogenase activity	GO:0055114//oxidation-reduction process	K03885//NADH dehydrogenase [EC:1.6.99.3]
PA0793	1188	506	887	64.33019726	139.7702292	1.119489085	Up	8.73E-13	3.94E-12	PA0793	hypothetical protein	Product name confidence: class 4 (Homologs of previously reported genes of unknown function, or no similarity to any previously reported sequences)	-	GO:0050100	-	K09788//hypothetical protein
PA1203	408	179	313	66.26339372	143.6123116	1.115895435	Up	0	0	PA1203	hypothetical protein	Product name confidence: class 4 (Homologs of previously reported genes of unknown function, or no similarity to any previously reported sequences)	-	-	GO:0006950//response to stress	K07397//putative redox protein
PA4448	1323	1211	2117	138.2499891	299.54944	1.115514769	Up	1.04E-12	4.57E-12	hisD	histidinol dehydrogenase	Product name confidence: class 2 (High similarity to functionally studied protein)	-	GO:0004399//histidinol dehydrogenase activity;GO:0051287//NAD binding;GO:0008270//zinc ion binding	GO:0000105//histidine biosynthetic process;GO:0055114//oxidation-reduction process	K00013//histidinol dehydrogenase [EC:1.1.1.23]
PA5124	1077	736	1286	103.215024	223.5284278	1.114805336	Up	1.49E-12	6.31E-12	ntrB	two-component sensor NtrB	Product name confidence: class 2 (High similarity to functionally studied protein)	GO:0016020//membrane	GO:0005524//ATP binding;GO:0000155//phosphorelay sensor kinase activity	GO:0000160//two-component signal transduction system (phosphorelay);GO:0006355//regulation of transcription, DNA-dependent;GO:0023014//signal transduction by phosphorylation;GO:0006808//regulation of nitrogen utilization	K07708//two-component system, NtrC family, nitrogen regulation sensor histidine kinase GlnL [EC:2.7.13.3]
PA5006	1479	1899	3316	193.9266957	419.7143772	1.113896466	Up	3.08E-12	1.22E-11	PA5006	hypothetical protein	Product name confidence: class 4 (Homologs of previously reported genes of unknown function, or no similarity to any previously reported sequences)	GO:0016020//membrane	GO:0016773//phosphotransferase activity, alcohol group as acceptor;GO:0005524//ATP binding	GO:0009103//lipopolysaccharide biosynthetic process	-
PA2238	1209	315	550	39.35184146	85.16161462	1.113772155	Up	5.65E-13	2.66E-12	pslH	protein PslH	Product name confidence: class 1: Function experimentally demonstrated in P. aeruginosa	-	GO:0016740//transferase activity	-	K00786//[EC:2.4.-.-];K08256//phosphatidylinositol alpha-mannosyltransferase [EC:2.4.1.57]
PA5302	1074	944	1645	132.7542764	286.7273488	1.110921184	Up	0	0	dadX	alanine racemase	Product name confidence: class 2 (High similarity to functionally studied protein)	-	GO:0008784//alanine racemase activity;GO:0004056//argininosuccinate lyase activity	GO:0008360//regulation of cell shape;GO:0030632;GO:0009252//peptidoglycan biosynthetic process;GO:0006531//aspartate metabolic process	K01775//alanine racemase [EC:5.1.1.1]
PA2577	438	558	972	192.4158729	415.431719	1.110383557	Up	3.79E-13	1.86E-12	PA2577	transcriptional regulator	Product name confidence: class 3 (Function proposed based on presence of conserved amino acid motif, structural feature or limited sequence similarity to an experimentally studied gene)	GO:0005622//intracellular	GO:0003700//sequence-specific DNA binding transcription factor activity;GO:0043565//sequence-specific DNA binding	GO:0006355//regulation of transcription, DNA-dependent	K03719//Lrp/AsnC family transcriptional regulator, leucine-responsive regulatory protein
PA4027a	1584	85	148	8.104842046	17.4909757	1.109754794	Up	7.54E-09	2.22E-08	PA4027a	hypothetical protein	-	-	GO:0016301//kinase activity	GO:0016310//phosphorylation	K00924//[EC:2.7.1.-];K01090//protein phosphatase [EC:3.1.3.16];K08884//serine/threonine protein kinase, bacterial [EC:2.7.11.1]
PA5054	1344	2136	3714	240.0395404	517.3091128	1.107754533	Up	5.66E-12	2.10E-11	hslU	ATP-dependent protease ATP-binding subunit HslU	Product name confidence: class 2 (High similarity to functionally studied protein)	GO:0009376//HslUV protease complex	GO:0004176//ATP-dependent peptidase activity;GO:0005524//ATP binding	GO:0006457//protein folding;GO:0006200//ATP catabolic process;GO:0006508//proteolysis;GO:0043335//protein unfolding;GO:0006950//response to stress	K03667//ATP-dependent HslUV protease ATP-binding subunit HslU
PA2630	1170	931	1618	120.1834388	258.8809858	1.1070509	Up	5.65E-13	2.66E-12	PA2630	hypothetical protein	Product name confidence: class 4 (Homologs of previously reported genes of unknown function, or no similarity to any previously reported sequences)	-	-	-	-
PA5091	801	361	627	68.06995958	146.5353895	1.106158971	Up	0	0	hutG	N-formylglutamate amidohydrolase	Product name confidence: class 2 (High similarity to functionally studied protein)	-	GO:0008745//N-acetylmuramoyl-L-alanine amidase activity;GO:0030145//manganese ion binding;GO:0050129//N-formylglutamate deformylase activity;GO:0050415	GO:0019557//histidine catabolic process to glutamate and formate;GO:0009253//peptidoglycan catabolic process;GO:0019556//histidine catabolic process to glutamate and formamide	K01479//formiminoglutamase [EC:3.5.3.8]
PA4165	1491	163	283	16.51166116	35.53172484	1.105622454	Up	2.10E-13	1.09E-12	PA4165	transcriptional regulator	Product name confidence: class 3 (Function proposed based on presence of conserved amino acid motif, structural feature or limited sequence similarity to an experimentally studied gene)	GO:0005622//intracellular	GO:0003700//sequence-specific DNA binding transcription factor activity;GO:0030170//pyridoxal phosphate binding;GO:0003677//DNA binding;GO:0016740//transferase activity	GO:0006355//regulation of transcription, DNA-dependent	K00375//GntR family transcriptional regulator / MocR family aminotransferase
PA4759	807	788	1368	147.4801225	317.3365244	1.10549306	Up	1.32E-13	7.12E-13	dapB	dihydrodipicolinate reductase	Product name confidence: class 2 (High similarity to functionally studied protein)	GO:0005737//cytoplasm	GO:0008839//4-hydroxy-tetrahydrodipicolinate reductase;GO:0016726//oxidoreductase activity, acting on CH or CH2 groups, NAD or NADP as acceptor;GO:0051287//NAD binding;GO:0070402//NADPH binding;GO:0004425//indole-3-glycerol-phosphate synthase activity	GO:0009089//lysine biosynthetic process via diaminopimelate;GO:0019877//diaminopimelate biosynthetic process;GO:0055114//oxidation-reduction process	K00215//dihydrodipicolinate reductase [EC:1.3.1.26]
PA0079	1335	519	901	58.71741112	126.342953	1.105484932	Up	3.14E-13	1.58E-12	PA0079	hypothetical protein	Product name confidence: class 4 (Homologs of previously reported genes of unknown function, or no similarity to any previously reported sequences)	-	-	-	K11893//type VI secretion system protein ImpJ
PA4321	1272	844	1464	100.2157872	215.4574242	1.104293015	Up	1.41E-12	6.03E-12	PA4321	hypothetical protein	Product name confidence: class 4 (Homologs of previously reported genes of unknown function, or no similarity to any previously reported sequences)	-	-	-	-
PA2071	2109	465	805	33.30099271	71.45404166	1.101450432	Up	0	0	fusA2	elongation factor G	Product name confidence: class 2 (High similarity to functionally studied protein)	GO:0005737//cytoplasm	GO:0003746//translation elongation factor activity;GO:0003924//GTPase activity;GO:0005525//GTP binding	GO:0006414//translational elongation;GO:0006184//GTP catabolic process	K02355//elongation factor G
PA2914	1032	232	401	33.95385538	72.73981188	1.099169796	Up	6.59E-13	3.05E-12	PA2914	ABC transporter permease	Product name confidence: class 3 (Function proposed based on presence of conserved amino acid motif, structural feature or limited sequence similarity to an experimentally studied gene)	GO:0016020//membrane	-	-	K02015//iron complex transport system permease protein
PA2606	360	184	318	77.19623671	165.3606297	1.099013364	Up	3.04E-13	1.53E-12	PA2606	sulfur relay protein TusC	Product name confidence: class 4 (Homologs of previously reported genes of unknown function, or no similarity to any previously reported sequences)	GO:0005737//cytoplasm	-	-	K07236//tRNA 2-thiouridine synthesizing protein C
PA0300	1104	4688	8091	641.3562577	1371.957398	1.097037818	Up	1.11E-11	3.95E-11	spuD	polyamine transporter	Product name confidence: class 1 (Function experimentally demonstrated in P. aeruginosa)	GO:0042597//periplasmic space	GO:0019808//polyamine binding	GO:0015846//polyamine transport	K11073//putrescine transport system substrate-binding protein
PA2179	951	51	88	8.099728581	17.32246344	1.096698642	Up	1.03E-05	2.42E-05	PA2179	hypothetical protein	Product name confidence: class 4 (Homologs of previously reported genes of unknown function, or no similarity to any previously reported sequences)	-	GO:0003676//nucleic acid binding;GO:0008168//methyltransferase activity	GO:0032259//methylation	K00599//[EC:2.1.1.-];K02493//release factor glutamine methyltransferase [EC:2.1.1.-]
PA1321	891	40	69	6.78052145	14.4970249	1.096288727	Up	9.52E-05	0.000203897	cyoE	protoheme IX farnesyltransferase	Product name confidence: class 2 (High similarity to functionally studied protein)	GO:0005886//plasma membrane;GO:0016021//integral to membrane	GO:0008495//protoheme IX farnesyltransferase activity	GO:0048034//heme O biosynthetic process;GO:0006091//generation of precursor metabolites and energy	K02301//protoheme IX farnesyltransferase [EC:2.5.1.-]
PA1238	1449	18	31	1.876225035	4.004984195	1.093963674	Up	0.00917802	0.015367453	PA1238	multidrug efflux pump outer membrane protein	Product name confidence: class 3 (Function proposed based on presence of conserved amino acid motif, structural feature or limited sequence similarity to an experimentally studied gene)	-	-	-	K07796//Cu(I)/Ag(I) efflux system outer membrane protein CusC
PA4771	1146	1157	1992	152.4858511	325.3960035	1.093521148	Up	9.79E-13	4.36E-12	lldD	L-lactate dehydrogenase	Product name confidence: class 2 (High similarity to functionally studied protein)	-	GO:0004460//L-lactate dehydrogenase (cytochrome) activity;GO:0010181//FMN binding	GO:0006091//generation of precursor metabolites and energy;GO:0055114//oxidation-reduction process;GO:0006089//lactate metabolic process	K00101//L-lactate dehydrogenase (cytochrome) [EC:1.1.2.3]
PA1974	1200	25	43	3.146585735	6.708025544	1.09210093	Up	0.0021569	0.0039621	PA1974	hypothetical protein	Product name confidence: class 4 (Homologs of previously reported genes of unknown function, or no similarity to any previously reported sequences)	-	-	-	-
PA4557	945	469	806	74.95866463	159.6653699	1.090884281	Up	2.69E-14	1.53E-13	lytB	4-hydroxy-3-methylbut-2-enyl diphosphate reductase	Product name confidence: class 2 (High similarity to functionally studied protein)	-	GO:0042380//hydroxymethylbutenyl pyrophosphate reductase activity;GO:0046872//metal ion binding;GO:0051538//3 iron, 4 sulfur cluster binding;GO:0051745//4-hydroxy-3-methylbut-2-en-1-yl diphosphate reductase activity	GO:0055114//oxidation-reduction process;GO:0046677//response to antibiotic;GO:0019288//isopentenyl diphosphate biosynthetic process, mevalonate-independent pathway;GO:0015968//stringent response;GO:0050992//dimethylallyl diphosphate biosynthetic process;GO:0016114//terpenoid biosynthetic process	K03527//4-hydroxy-3-methylbut-2-enyl diphosphate reductase [EC:1.17.1.2]
PA4385	1644	22343	38352	2052.676353	4367.105681	1.089171269	Up	0	0	groEL	molecular chaperone GroEL	Product name confidence: class 1 (Function experimentally demonstrated in P. aeruginosa)	GO:0005737//cytoplasm	GO:0005524//ATP binding;GO:0051082//unfolded protein binding	GO:0042026//protein refolding	K04077//chaperonin GroEL
PA4489	4551	4966	8520	164.8089098	350.4614532	1.088461534	Up	8.22E-12	2.97E-11	PA4489	hypothetical protein	Product name confidence: class 4 (Homologs of previously reported genes of unknown function, or no similarity to any previously reported sequences)	-	GO:0004866//endopeptidase inhibitor activity	GO:0010951//negative regulation of endopeptidase activity	K06894//
PA5232	1074	6876	11788	966.9686488	2054.675981	1.087369881	Up	2.82E-11	9.61E-11	PA5232	hypothetical protein	Product name confidence: class 4 (Homologs of previously reported genes of unknown function, or no similarity to any previously reported sequences)	GO:0016020//membrane	-	GO:0055085//transmembrane transport	K01993//HlyD family secretion protein
PA2173	351	14	24	6.024232519	12.80004874	1.087299944	Up	0.0227008	0.035553892	PA2173	hypothetical protein	Product name confidence: class 4 (Homologs of previously reported genes of unknown function, or no similarity to any previously reported sequences)	-	-	-	-
PA4414	1347	3871	6631	434.0466239	921.5500571	1.086212512	Up	0	0	murD	UDP-N-acetylmuramoyl-L-alanyl-D-glutamate synthetase	Product name confidence: class 2 (High similarity to functionally studied protein)	GO:0009276//Gram-negative-bacterium-type cell wall;GO:0005737//cytoplasm	GO:0008764//UDP-N-acetylmuramoylalanine-D-glutamate ligase activity;GO:0005524//ATP binding	GO:0007049//cell cycle;GO:0008360//regulation of cell shape;GO:0051301//cell division;GO:0009252//peptidoglycan biosynthetic process	K01925//UDP-N-acetylmuramoylalanine--D-glutamate ligase [EC:6.3.2.9]
PA5449	1383	717	1228	78.30288841	166.2201557	1.085957902	Up	4.62E-13	2.22E-12	wbpX	glycosyltransferase WbpX	Product name confidence: class 1 (Function experimentally demonstrated in P. aeruginosa)	GO:0009276//Gram-negative-bacterium-type cell wall	GO:0016740//transferase activity	GO:0009103//lipopolysaccharide biosynthetic process	K12993//alpha-1,2-rhamnosyltransferase [EC:2.4.1.-]
PA1943	1098	589	1008	81.02028407	171.8563921	1.084848465	Up	0	0	PA1943	hypothetical protein	Product name confidence: class 4 (Homologs of previously reported genes of unknown function, or no similarity to any previously reported sequences)	-	GO:0008080//N-acetyltransferase activity	-	K03789//ribosomal-protein-alanine N-acetyltransferase [EC:2.3.1.128]
PA5389	1011	214	366	31.97005804	67.76999101	1.083925217	Up	0	0	cdhR	CdhR family transcriptional regulator	Product name confidence: class 1: Function experimentally demonstrated in P. aeruginosa.	GO:0005622//intracellular	GO:0003700//sequence-specific DNA binding transcription factor activity;GO:0043565//sequence-specific DNA binding	GO:0006355//regulation of transcription, DNA-dependent	K13633//AraC family transcriptional regulator, transcriptional activator FtrA
PA2155	1206	41	70	5.134726971	10.86571302	1.081423377	Up	0.000101336	0.000216295	PA2155	cardiolipin synthase 2	Product name confidence: class 3 (Function proposed based on presence of conserved amino acid motif, structural feature or limited sequence similarity to an experimentally studied gene)	-	GO:0003824//catalytic activity	GO:0008152//metabolic process	K06132//putative cardiolipin synthase [EC:2.7.8.-]
PA2059	1074	27	46	3.796997312	8.017907627	1.078366819	Up	0.001683244	0.003138741	PA2059	ABC transporter permease	Product name confidence: class 3 (Function proposed based on presence of conserved amino acid motif, structural feature or limited sequence similarity to an experimentally studied gene)	GO:0005886//plasma membrane;GO:0016021//integral to membrane	GO:0005215//transporter activity	GO:0006810//transport	K13894//microcin C transport system permease protein
PA4831	561	391	665	105.2675955	221.9045883	1.075878098	Up	3.89E-13	1.90E-12	PA4831	transcriptional regulator	Product name confidence: class 3 (Function proposed based on presence of conserved amino acid motif, structural feature or limited sequence similarity to an experimentally studied gene)	-	GO:0003677//DNA binding	GO:0006355//regulation of transcription, DNA-dependent	K03577//TetR/AcrR family transcriptional regulator, acrAB operon repressor
PA2409	906	20	34	3.334130581	7.025192315	1.075227111	Up	0.00711242	0.012167751	PA2409	ABC transporter permease	Product name confidence: class 3 (Function proposed based on presence of conserved amino acid motif, structural feature or limited sequence similarity to an experimentally studied gene)	GO:0016020//membrane	-	-	K09816//zinc transport system permease protein
PA1276	996	201	341	30.4801799	64.09181033	1.072268603	Up	0	0	cobC	threonine-phosphate decarboxylase	Product name confidence: class 2 (High similarity to functionally studied protein)	GO:0005737//cytoplasm	GO:0030170//pyridoxal phosphate binding;GO:0048472//threonine-phosphate decarboxylase activity	GO:0009236//cobalamin biosynthetic process;GO:0051188//cofactor biosynthetic process	K02225//cobalamin biosynthetic protein CobC
PA5214	390	1674	2839	648.2934795	1362.725189	1.071775686	Up	2.28E-12	9.28E-12	gcvH1	glycine cleavage system protein H	Product name confidence: class 2 (High similarity to functionally studied protein)	GO:0005960//glycine cleavage complex	GO:0003824//catalytic activity	GO:0019464//glycine decarboxylation via glycine cleavage system	K02437//glycine cleavage system H protein
PA5487	2016	4556	7703	341.3296336	715.2812952	1.067345043	Up	1.61E-11	5.67E-11	PA5487	hypothetical protein	Product name confidence: class 4 (Homologs of previously reported genes of unknown function, or no similarity to any previously reported sequences)	-	GO:0016849//phosphorus-oxygen lyase activity	GO:0035556//intracellular signal transduction;GO:0009190//cyclic nucleotide biosynthetic process	K13590//diguanylate cyclase
PA2150	882	16	27	2.739884178	5.730634067	1.064579867	Up	0.01745274	0.02784848	PA2150	hypothetical protein	Product name confidence: class 4 (Homologs of previously reported genes of unknown function, or no similarity to any previously reported sequences)	-	GO:0003677//DNA binding	GO:0006303//double-strand break repair via nonhomologous end joining	K10979//DNA end-binding protein Ku
PA1927	2301	162	273	10.63357265	22.21025407	1.062599503	Up	0	0	metE	5- methyltetrahydropteroyltriglutamate/homocysteine S-methyltransferase	Product name confidence: class 2 (High similarity to functionally studied protein)	-	GO:0008270//zinc ion binding;GO:0003871//5-methyltetrahydropteroyltriglutamate-homocysteine S-methyltransferase activity	GO:0009086//methionine biosynthetic process;GO:0032259//methylation	K00549//5-methyltetrahydropteroyltriglutamate--homocysteine methyltransferase [EC:2.1.1.14]
PA2542	3666	783	1318	32.25894116	67.30238395	1.060958523	Up	0	0	PA2542	hypothetical protein	Product name confidence: class 4 (Homologs of previously reported genes of unknown function, or no similarity to any previously reported sequences)	-	-	-	K09800//hypothetical protein
PA0423	576	14630	24614	3836.212442	7999.580462	1.060241724	Up	0	0	pasP	hypothetical protein	class 1: Function experimentally demonstrated in P. aeruginosa	GO:0042597//periplasmic space	-	-	-
PA1483a	417	370	622	134.0128601	279.2298403	1.059081675	Up	0	0	PA1483a	hypothetical protein	-	-	-	-	-
PA3362	519	241	405	70.13430402	146.0814811	1.058581127	Up	2.52E-13	1.29E-12	PA3362	hypothetical protein	Product name confidence: class 4 (Homologs of previously reported genes of unknown function, or no similarity to any previously reported sequences)	-	-	-	K03191//acid-activated urea channel
PA2341	1113	25	42	3.392545267	7.064177844	1.058153598	Up	0.00312948	0.00564554	PA2341	maltose ABC transporter ATP-binding protein	Product name confidence: class 3 (Function proposed based on presence of conserved amino acid motif, structural feature or limited sequence similarity to an experimentally studied gene)	GO:0043190//ATP-binding cassette (ABC) transporter complex	GO:0005524//ATP binding;GO:0016820//hydrolase activity, acting on acid anhydrides, catalyzing transmembrane movement of substances;GO:0016887//ATPase activity	GO:0006810//transport;GO:0006200//ATP catabolic process	K10230//sorbitol/mannitol transport system ATP-binding protein
PA1973	2328	153	257	9.926342629	20.66605808	1.057929072	Up	1.76E-13	9.28E-13	pqqF	pyrroloquinoline quinone biosynthesis protein F	Product name confidence: class 2 (High similarity to functionally studied protein)	-	GO:0070011//peptidase activity, acting on L-amino acid peptides	GO:0051188//cofactor biosynthetic process	K01422//[EC:3.4.99.-];K01407//protease III [EC:3.4.24.55]
PA0444	1284	289	485	33.99488888	70.71054964	1.05660762	Up	0	0	PA0444	allantoate amidohydrolase	Product name confidence: class 2 (High similarity to functionally studied protein)	-	GO:0016813//hydrolase activity, acting on carbon-nitrogen (but not peptide) bonds, in linear amidines;GO:0003837//beta-ureidopropionase activity;GO:0050538//N-carbamoyl-L-amino-acid hydrolase activity;GO:0008233//peptidase activity	GO:0009117//nucleotide metabolic process;GO:0006508//proteolysis	K06016//N-carbamoyl-L-amino-acid hydrolase [EC:3.5.1.87]
PA4328	915	1600	2685	264.1068683	549.326682	1.056542548	Up	1.87E-12	7.74E-12	PA4328	hypothetical protein	Product name confidence: class 4 (Homologs of previously reported genes of unknown function, or no similarity to any previously reported sequences)	-	-	GO:0006950//response to stress	K14055//universal stress protein E
PA1864	651	83	139	19.25652469	39.97065912	1.053594006	Up	8.01E-08	2.22E-07	PA1864	transcriptional regulator	Product name confidence: class 3 (Function proposed based on presence of conserved amino acid motif, structural feature or limited sequence similarity to an experimentally studied gene)	-	GO:0003677//DNA binding	GO:0045892//negative regulation of transcription, DNA-dependent	K09017//TetR/AcrR family transcriptional regulator
PA2501	168	1466	2452	1317.969911	2732.238976	1.051766241	Up	3.97E-12	1.52E-11	PA2501	hypothetical protein	Product name confidence: class 4 (Homologs of previously reported genes of unknown function, or no similarity to any previously reported sequences)	-	-	-	-
PA4575	342	781	1306	344.9099592	714.8658801	1.051452808	Up	1.97E-13	1.02E-12	PA4575	hypothetical protein	Product name confidence: class 4 (Homologs of previously reported genes of unknown function, or no similarity to any previously reported sequences)	-	-	-	-
PA5378	939	893	1493	143.637115	297.6471398	1.05117445	Up	0	0	PA5378	hypothetical protein	Product name confidence: class 4 (Homologs of previously reported genes of unknown function, or no similarity to any previously reported sequences)	GO:0042597//periplasmic space	GO:0033265//choline binding;GO:0005215//transporter activity	GO:0015871//choline transport	K02002//glycine betaine/proline transport system substrate-binding protein
PA4982	2253	179	299	11.99976238	24.8437697	1.049878262	Up	0	0	PA4982	two-component sensor	Product name confidence: class 3 (Function proposed based on presence of conserved amino acid motif, structural feature or limited sequence similarity to an experimentally studied gene)	GO:0016021//integral to membrane;GO:0005886//plasma membrane	GO:0000156//phosphorelay response regulator activity;GO:0005524//ATP binding;GO:0000155//phosphorelay sensor kinase activity	GO:0000160//two-component signal transduction system (phosphorelay);GO:0035556//intracellular signal transduction;GO:0006527//arginine catabolic process;GO:0006355//regulation of transcription, DNA-dependent;GO:0023014//signal transduction by phosphorylation	K07647//two-component system, OmpR family, sensor histidine kinase TorS [EC:2.7.13.3]
PA3613	2406	6413	10708	402.5746498	833.1443197	1.049310097	Up	2.91E-11	9.89E-11	PA3613	hypothetical protein	Product name confidence: class 4 (Homologs of previously reported genes of unknown function, or no similarity to any previously reported sequences)	-	GO:0016832//aldehyde-lyase activity	GO:0005975//carbohydrate metabolic process	K01621//phosphoketolase [EC:4.1.2.9]
PA0106	1593	314	524	29.77108613	61.57763562	1.048494618	Up	1.99E-13	1.03E-12	coxA	cytochrome C oxidase subunit I	Product name confidence: class 2 (High similarity to functionally studied protein)	GO:0070469//respiratory chain;GO:0005886//plasma membrane;GO:0016021//integral to membrane	GO:0005507//copper ion binding;GO:0009055//electron carrier activity;GO:0005506//iron ion binding;GO:0020037//heme binding;GO:0004129//cytochrome-c oxidase activity	GO:0009060//aerobic respiration;GO:0006810//transport;GO:0022900//electron transport chain	K02274//cytochrome c oxidase subunit I [EC:1.9.3.1]
PA0232	402	178	297	66.87668787	138.3050043	1.048278055	Up	1.01E-13	5.57E-13	pcaC	gamma-carboxymuconolactone decarboxylase	Product name confidence: class 2 (High similarity to functionally studied protein)	-	GO:0047575//4-carboxymuconolactone decarboxylase activity;GO:0051920//peroxiredoxin activity	GO:0019619//protocatechuate catabolic process;GO:0055114//oxidation-reduction process	K01607//4-carboxymuconolactone decarboxylase [EC:4.1.1.44]
PA2146	168	3	5	2.697073488	5.571449788	1.046657959	Up	0.321138	0.388283086	PA2146	hypothetical protein	Product name confidence: class 4 (Homologs of previously reported genes of unknown function, or no similarity to any previously reported sequences)	-	-	-	K06884//
PA2102	459	90	150	29.61492457	61.17670355	1.046657959	Up	2.93E-08	8.36E-08	PA2102	hypothetical protein	Product name confidence: class 4 (Homologs of previously reported genes of unknown function, or no similarity to any previously reported sequences)	-	GO:0016740//transferase activity	GO:0008152//metabolic process	-
PA4224	1050	24	40	3.452254064	7.131455728	1.046657959	Up	0.00427008	0.007569877	pchG	pyochelin biosynthetic protein PchG	Product name confidence: class 1 (Function experimentally demonstrated in P. aeruginosa)	GO:0016021//integral to membrane	GO:0042626//ATPase activity, coupled to transmembrane movement of substances;GO:0016491//oxidoreductase activity;GO:0005524//ATP binding	GO:0055085//transmembrane transport;GO:0055114//oxidation-reduction process	K12241//pyochelin biosynthetic protein PchG
PA1060	906	493	820	82.18631881	169.4311088	1.043728628	Up	6.35E-13	2.95E-12	PA1060	hypothetical protein	Product name confidence: class 4 (Homologs of previously reported genes of unknown function, or no similarity to any previously reported sequences)	GO:0016020//membrane	-	-	-
PA1949	1014	632	1051	94.13690816	194.0315081	1.043458571	Up	2.51E-14	1.43E-13	rbsR	ribose operon repressor RbsR	Product name confidence: class 2 (High similarity to functionally studied protein)	GO:0005622//intracellular	GO:0003700//sequence-specific DNA binding transcription factor activity;GO:0003677//DNA binding	GO:0044248//cellular catabolic process;GO:0006355//regulation of transcription, DNA-dependent	K02529//LacI family transcriptional regulator
PA2052	471	147	244	47.13866019	96.97871324	1.040757358	Up	1.98E-12	8.14E-12	cynS	cyanate hydratase	Product name confidence: class 2 (High similarity to functionally studied protein)	-	GO:0008824//cyanate hydratase activity;GO:0003677//DNA binding	GO:0009439//cyanate metabolic process;GO:0009636//response to toxic substance	K01725//cyanate lyase [EC:4.2.1.104]
PA3459	1770	4383	7263	374.0063804	768.1575014	1.038339266	Up	1.43E-11	5.07E-11	PA3459	glutamine amidotransferase	Product name confidence: class 3 (Function proposed based on presence of conserved amino acid motif, structural feature or limited sequence similarity to an experimentally studied gene)	-	GO:0004066//asparagine synthase (glutamine-hydrolyzing) activity;GO:0005524//ATP binding;GO:0016740//transferase activity	GO:0070981//L-asparagine biosynthetic process;GO:0006541//glutamine metabolic process	K01953//asparagine synthase (glutamine-hydrolysing) [EC:6.3.5.4]
PA4463	309	22259	36825	10879.97699	22309.59952	1.03598911	Up	0	0	PA4463	hypothetical protein	Product name confidence: class 4 (Homologs of previously reported genes of unknown function, or no similarity to any previously reported sequences)	GO:0005840//ribosome	-	GO:0044238//primary metabolic process	K05808//putative sigma-54 modulation protein
PA3096	1149	147	243	19.32315835	39.59075128	1.034832524	Up	2.75E-12	1.10E-11	xcpY	general secretion pathway protein L	Product name confidence: class 1 (Function experimentally demonstrated in P. aeruginosa)	GO:0016021//integral to membrane;GO:0005886//plasma membrane;GO:0009276//Gram-negative-bacterium-type cell wall	GO:0008565//protein transporter activity	GO:0015031//protein transport;GO:0046903//secretion	K02461//general secretion pathway protein L
PA0254	1491	675	1115	68.37651095	139.9924848	1.033776668	Up	1.33E-12	5.71E-12	PA0254	hypothetical protein	Product name confidence: class 4 (Homologs of previously reported genes of unknown function, or no similarity to any previously reported sequences)	GO:0005886//plasma membrane	GO:0016491//oxidoreductase activity;GO:0016831//carboxy-lyase activity;GO:0010181//FMN binding	GO:0006744//ubiquinone biosynthetic process;GO:0055114//oxidation-reduction process	K03182//3-octaprenyl-4-hydroxybenzoate carboxy-lyase UbiD [EC:4.1.1.-]
PA4663	759	431	711	85.76622621	175.3619326	1.031854056	Up	0	0	moeB	molybdopterin biosynthesis protein MoeB	Product name confidence: class 2 (High similarity to functionally studied protein)	-	GO:0003824//catalytic activity;GO:0000166//nucleotide binding	GO:0006777//Mo-molybdopterin cofactor biosynthetic process	K11996//adenylyltransferase and sulfurtransferase
PA3759	1023	68	112	10.03954628	20.49509271	1.029584446	Up	2.29E-06	5.63E-06	PA3759	aminotransferase	Product name confidence: class 3 (Function proposed based on presence of conserved amino acid motif, structural feature or limited sequence similarity to an experimentally studied gene)	GO:0005737//cytoplasm	GO:0004342//glucosamine-6-phosphate deaminase activity;GO:0030246//carbohydrate binding;GO:0016787//hydrolase activity;GO:0004360//glutamine-fructose-6-phosphate transaminase (isomerizing) activity	GO:0006541//glutamine metabolic process;GO:0016051//carbohydrate biosynthetic process	K00820//glucosamine--fructose-6-phosphate aminotransferase (isomerizing) [EC:2.6.1.16]
PA4084	2535	602	991	35.86735361	73.18181714	1.028813935	Up	4.80E-13	2.30E-12	cupB3	usher CupB3	Product name confidence: class 2 (High similarity to functionally studied protein)	GO:0016020//membrane	GO:0005215//transporter activity	GO:0006928//cellular component movement;GO:0006810//transport	K07347//outer membrane usher protein
PA4536	450	271	446	90.95730499	185.5367065	1.028443224	Up	1.09E-14	6.34E-14	PA4536	hypothetical protein	Product name confidence: class 4 (Homologs of previously reported genes of unknown function, or no similarity to any previously reported sequences)	-	GO:0030151//molybdenum ion binding;GO:0030170//pyridoxal phosphate binding;GO:0003824//catalytic activity	GO:0008152//metabolic process	-
PA3508	834	76	125	13.76348293	28.0576608	1.027549136	Up	6.19E-07	1.59E-06	PA3508	transcriptional regulator	Product name confidence: class 3 (Function proposed based on presence of conserved amino acid motif, structural feature or limited sequence similarity to an experimentally studied gene)	-	GO:0003677//DNA binding	GO:0006355//regulation of transcription, DNA-dependent	K02624//IclR family transcriptional regulator, pca regulon regulatory protein
PA2120	429	42	69	14.78675255	30.10920556	1.025899399	Up	0.00021889	0.000453135	PA2120	hypothetical protein	Product name confidence: class 4 (Homologs of previously reported genes of unknown function, or no similarity to any previously reported sequences)	-	-	-	K00219//2,4-dienoyl-CoA reductase (NADPH2) [EC:1.3.1.34]
PA0791	789	277	455	53.02535353	107.9547837	1.025672934	Up	3.91E-14	2.21E-13	PA0791	transcriptional regulator	Product name confidence: class 3 (Function proposed based on presence of conserved amino acid motif, structural feature or limited sequence similarity to an experimentally studied gene)	GO:0005737//cytoplasm	GO:0043565//sequence-specific DNA binding;GO:0003700//sequence-specific DNA binding transcription factor activity;GO:0016787//hydrolase activity	GO:0006355//regulation of transcription, DNA-dependent	K02099//AraC family transcriptional regulator, arabinose operon regulatory protein;K13652//AraC family transcriptional regulator
PA5164	546	1226	2013	339.1397021	690.1740568	1.025080558	Up	4.02E-12	1.54E-11	rmlC	dTDP-4-dehydrorhamnose 3,5-epimerase	Product name confidence: class 2 (High similarity to functionally studied protein)	GO:0009276//Gram-negative-bacterium-type cell wall	GO:0008830//dTDP-4-dehydrorhamnose 3,5-epimerase activity	GO:0045226//extracellular polysaccharide biosynthetic process;GO:0019305//dTDP-rhamnose biosynthetic process;GO:0009243//O antigen biosynthetic process	K01790//dTDP-4-dehydrorhamnose 3,5-epimerase [EC:5.1.3.13]
PA3952	717	240	394	50.55602186	102.869011	1.024853589	Up	0	0	PA3952	hypothetical protein	Product name confidence: class 4 (Homologs of previously reported genes of unknown function, or no similarity to any previously reported sequences)	-	-	-	K09945//hypothetical protein
PA3568	1887	273	448	21.85101191	44.44404842	1.024290146	Up	1.49E-13	7.94E-13	PA3568	acetyl-coa synthetase	Product name confidence: class 3 (Function proposed based on presence of conserved amino acid motif, structural feature or limited sequence similarity to an experimentally studied gene)	-	GO:0050218//propionate-CoA ligase activity	GO:0008152//metabolic process	K01908//propionyl-CoA synthetase [EC:6.2.1.17]
PA4356	1053	785	1287	112.5957745	228.8008713	1.022939859	Up	0	0	xenB	xenobiotic reductase	Product name confidence: class 2 (High similarity to functionally studied protein)	-	GO:0010181//FMN binding;GO:0016629//12-oxophytodienoate reductase activity	GO:0055114//oxidation-reduction process;GO:0046677//response to antibiotic	K00540//[EC:1.-.-.-];K00354//NADPH2 dehydrogenase [EC:1.6.99.1];K10680//N-ethylmaleimide reductase [EC:1.-.-.-]
PA3550	651	47	77	10.90429711	22.1420198	1.021890054	Up	9.92E-05	0.000211847	algF	alginate o-acetyltransferase AlgF	Product name confidence: class 1 (Function experimentally demonstrated in P. aeruginosa)	GO:0042597//periplasmic space;GO:0009276//Gram-negative-bacterium-type cell wall	GO:0016740//transferase activity	GO:0042121//alginic acid biosynthetic process;GO:0050896//response to stimulus	-
PA5231	2751	13113	21480	719.9333261	1461.676231	1.021688574	Up	0	0	PA5231	ABC transporter ATP-binding protein/permease	Product name confidence: class 3 (Function proposed based on presence of conserved amino acid motif, structural feature or limited sequence similarity to an experimentally studied gene)	GO:0016020//membrane	GO:0042626//ATPase activity, coupled to transmembrane movement of substances;GO:0005524//ATP binding	GO:0006810//transport;GO:0006200//ATP catabolic process	K13926//ribosome-dependent ATPase
PA1934	381	22	36	8.721245503	17.68825633	1.020185748	Up	0.00796184	0.013514471	PA1934	hypothetical protein	Product name confidence: class 4 (Homologs of previously reported genes of unknown function, or no similarity to any previously reported sequences)	-	-	-	-
PA1979	651	11	18	2.552069537	5.176056577	1.020185748	Up	0.061356	0.088208388	eraS	sensor kinase EraS	Product name confidence: class 1: Function experimentally demonstrated in P. aeruginosa	GO:0016021//integral to membrane	GO:0000155//phosphorelay sensor kinase activity;GO:0046983//protein dimerization activity;GO:0005524//ATP binding	GO:0023014//signal transduction by phosphorylation;GO:0000160//two-component signal transduction system (phosphorelay)	K07675//two-component system, NarL family, sensor histidine kinase UhpB [EC:2.7.13.3]
PA4037	927	355	580	57.84015203	117.1266596	1.017926241	Up	4.56E-13	2.20E-12	PA4037	ABC transporter ATP-binding protein	Product name confidence: class 3 (Function proposed based on presence of conserved amino acid motif, structural feature or limited sequence similarity to an experimentally studied gene)	-	GO:0005524//ATP binding;GO:0016887//ATPase activity	GO:0006200//ATP catabolic process	K01990//ABC-2 type transport system ATP-binding protein;K09687//antibiotic transport system ATP-binding protein
PA4413	1200	1552	2533	195.3400425	395.1495047	1.016410885	Up	1.59E-12	6.67E-12	ftsW	cell division protein FtsW	Product name confidence: class 2 (High similarity to functionally studied protein)	GO:0032155;GO:0005887//integral to plasma membrane	GO:0015648	GO:0043093//cytokinesis by binary fission;GO:0007049//cell cycle;GO:0008360//regulation of cell shape;GO:0015836;GO:0009252//peptidoglycan biosynthetic process	K03588//cell division protein FtsW
PA1350	750	106	173	21.34643763	43.18096443	1.016400138	Up	6.12E-09	1.81E-08	PA1350	hypothetical protein	Product name confidence: class 4 (Homologs of previously reported genes of unknown function, or no similarity to any previously reported sequences)	-	-	-	-
PA5461	318	4460	7271	2118.305265	4280.303092	1.01480245	Up	5.96E-12	2.20E-11	PA5461	hypothetical protein	Product name confidence: class 4 (Homologs of previously reported genes of unknown function, or no similarity to any previously reported sequences)	-	-	-	-
PA0741	642	183	298	43.05235062	86.89378884	1.013161047	Up	3.26E-13	1.63E-12	PA0741	hypothetical protein	Product name confidence: class 4 (Homologs of previously reported genes of unknown function, or no similarity to any previously reported sequences)	-	GO:0000166//nucleotide binding	-	K07118//
PA4513	2553	461	750	27.27287472	54.99433398	1.01181621	Up	5.05E-13	2.40E-12	PA4513	oxidoreductase	Product name confidence: class 3 (Function proposed based on presence of conserved amino acid motif, structural feature or limited sequence similarity to an experimentally studied gene)	-	GO:0016491//oxidoreductase activity;GO:0005506//iron ion binding;GO:0010181//FMN binding	GO:0055114//oxidation-reduction process	K00380//sulfite reductase (NADPH) flavoprotein alpha-component [EC:1.8.1.2]
PA3506	1683	96	156	8.615250784	17.35193773	1.010132083	Up	3.98E-08	1.13E-07	PA3506	hypothetical protein	Product name confidence: class 3 (Function proposed based on presence of conserved amino acid motif, structural feature or limited sequence similarity to an experimentally studied gene)	-	GO:0000287//magnesium ion binding;GO:0016740//transferase activity;GO:0030976//thiamine pyrophosphate binding	GO:0008152//metabolic process	K01652//acetolactate synthase I/II/III large subunit [EC:2.2.1.6]
PA2473	645	8	13	1.873316159	3.773037624	1.010132083	Up	0.1155288	0.156361262	PA2473	glutathione S-transferase	Product name confidence: class 3 (Function proposed based on presence of conserved amino acid motif, structural feature or limited sequence similarity to an experimentally studied gene)	GO:0005737//cytoplasm	GO:0004364//glutathione transferase activity;GO:0016853//isomerase activity	GO:0009072//aromatic amino acid family metabolic process	K01800//maleylacetoacetate isomerase [EC:5.2.1.2]
PA4507	633	204	331	48.67514616	97.88852442	1.00795443	Up	1.61E-13	8.53E-13	PA4507	hypothetical protein	Product name confidence: class 4 (Homologs of previously reported genes of unknown function, or no similarity to any previously reported sequences)	GO:0016020//membrane	-	-	K05834//homoserine/homoserine lactone efflux protein;K11250//leucine efflux protein
PA2369	1794	66	107	5.556512603	11.16525991	1.006765232	Up	5.78E-06	1.38E-05	PA2369	hypothetical protein	Product name confidence: class 4 (Homologs of previously reported genes of unknown function, or no similarity to any previously reported sequences)	-	-	-	K11896//type VI secretion system protein ImpG
PA1177	168	250	405	224.756124	451.2874328	1.005686178	Up	2.37E-13	1.23E-12	napE	periplasmic nitrate reductase protein NapE	Product name confidence: class 2 (High similarity to functionally studied protein)	-	-	GO:0006091//generation of precursor metabolites and energy	K02571//periplasmic nitrate reductase NapE
PA2872	771	71	115	13.90864356	27.92228532	1.005435296	Up	2.66E-06	6.50E-06	PA2872	hypothetical protein	Product name confidence: class 4 (Homologs of previously reported genes of unknown function, or no similarity to any previously reported sequences)	-	-	-	-
PA2645	501	241	389	72.65409938	145.3514517	1.000429374	Up	2.52E-13	1.29E-12	nuoJ	NADH dehydrogenase subunit J	Product name confidence: class 2 (High similarity to functionally studied protein)	GO:0016020//membrane	GO:0008137//NADH dehydrogenase (ubiquinone) activity	GO:0006091//generation of precursor metabolites and energy	K00339//NADH-quinone oxidoreductase subunit J [EC:1.6.5.3]
PA3565	921	142	229	23.28678434	46.54610559	0.999149034	Up	4.27E-11	1.43E-10	PA3565	transcriptional regulator	Product name confidence: class 3 (Function proposed based on presence of conserved amino acid motif, structural feature or limited sequence similarity to an experimentally studied gene)	-	GO:0003700//sequence-specific DNA binding transcription factor activity;GO:0003677//DNA binding	GO:0006355//regulation of transcription, DNA-dependent	K10918//LysR family transcriptional regulator, transcriptional activator AphB
PA0901	999	1796	2895	271.5323955	542.4885523	0.998468363	Up	6.64E-12	2.43E-11	aruE	succinylglutamate desuccinylase	Product name confidence: class 1 (Function experimentally demonstrated in P. aeruginosa)	-	GO:0016788//hydrolase activity, acting on ester bonds;GO:0009017//succinylglutamate desuccinylase activity;GO:0008270//zinc ion binding	GO:0019545;GO:0019544//arginine catabolic process to glutamate	K05526//succinylglutamate desuccinylase [EC:3.5.1.96]
PA3259	480	242	390	76.1473748	152.1005792	0.998159441	Up	4.07E-13	1.98E-12	PA3259	hypothetical protein	Product name confidence: class 4 (Homologs of previously reported genes of unknown function, or no similarity to any previously reported sequences)	-	-	-	-
PA4329	1452	5078	8179	528.2103261	1054.48666	0.997356434	Up	2.81E-11	9.60E-11	pykA	pyruvate kinase	Product name confidence: class 2 (High similarity to functionally studied protein)	-	GO:0004743//pyruvate kinase activity;GO:0003840//gamma-glutamyltransferase activity;GO:0030955//potassium ion binding;GO:0000287//magnesium ion binding	GO:0006094//gluconeogenesis;GO:0006163//purine nucleotide metabolic process;GO:0006090//pyruvate metabolic process;GO:0016310//phosphorylation;GO:0015977//carbon fixation;GO:0006096//glycolysis;GO:0044248//cellular catabolic process	K00873//pyruvate kinase [EC:2.7.1.40]
PA3529	603	13724	22100	3437.511851	6860.921649	0.997037704	Up	2.49E-11	8.58E-11	PA3529	peroxidase	Product name confidence: class 3 (Function proposed based on presence of conserved amino acid motif, structural feature or limited sequence similarity to an experimentally studied gene)	-	GO:0051920//peroxiredoxin activity;GO:0004601//peroxidase activity	GO:0055114//oxidation-reduction process	K03386//peroxiredoxin (alkyl hydroperoxide reductase subunit C) [EC:1.11.1.15]
PA2641	1347	1094	1760	122.6677878	244.5978134	0.995655056	Up	1.77E-12	7.34E-12	nuoF	NADH dehydrogenase I subunit F	Product name confidence: class 2 (High similarity to functionally studied protein)	-	GO:0051287//NAD binding;GO:0046872//metal ion binding;GO:0051539//4 iron, 4 sulfur cluster binding;GO:0048038//quinone binding;GO:0008137//NADH dehydrogenase (ubiquinone) activity;GO:0010181//FMN binding	GO:0006091//generation of precursor metabolites and energy;GO:0055114//oxidation-reduction process	K00335//NADH-quinone oxidoreductase subunit F [EC:1.6.5.3]
PA3502	318	23	37	10.92399576	21.78121502	0.995583775	Up	0.008366	0.014129823	PA3502	hypothetical protein	Product name confidence: class 4 (Homologs of previously reported genes of unknown function, or no similarity to any previously reported sequences)	-	-	-	-
PA2239	1104	231	371	31.60266543	62.90893521	0.9932187	Up	0	0	pslI	protein PslI	Product name confidence: class 1: Function experimentally demonstrated in P. aeruginosa	-	GO:0016740//transferase activity	GO:0009058//biosynthetic process	K00754//[EC:2.4.1.-];K12994//alpha-1,3-rhamnosyltransferase [EC:2.4.1.-]
PA0087	510	153	245	45.31083459	89.92975422	0.988942461	Up	1.34E-11	4.77E-11	PA0087	hypothetical protein	Product name confidence: class 4 (Homologs of previously reported genes of unknown function, or no similarity to any previously reported sequences)	-	-	-	K11897//type VI secretion system protein ImpF
PA0684	594	20	32	5.085391088	10.08488689	0.98776427	Up	0.0148773	0.024007055	PA0684	type II secretion system protein	Product name confidence: class 3 (Function proposed based on presence of conserved amino acid motif, structural feature or limited sequence similarity to an experimentally studied gene)	GO:0016021//integral to membrane	-	GO:0006858//extracellular transport;GO:0009306//protein secretion	K02462//general secretion pathway protein M
PA4295	483	25	40	7.817604312	15.50316463	0.98776427	Up	0.00644024	0.011094703	fppA	Flp prepilin peptidase A, FppA	class 1: Function experimentally demonstrated in P. aeruginosa	GO:0016020//membrane	GO:0004190//aspartic-type endopeptidase activity	-	K02278//prepilin peptidase CpaA [EC:3.4.23.43]
PA1696	477	10	16	3.166375583	6.279269194	0.98776427	Up	0.0860008	0.119555644	pscO	translocation protein in type III secretion	Product name confidence: class 2 (High similarity to functionally studied protein)	-	-	GO:0030254//protein secretion by the type III secretion system	K04056//type III secretion protein SctO
PA2175	348	67	107	29.07879231	57.55883987	0.985070161	Up	8.47E-06	1.99E-05	PA2175	hypothetical protein	Product name confidence: class 4 (Homologs of previously reported genes of unknown function, or no similarity to any previously reported sequences)	-	-	-	-
PA5380	1104	974	1555	133.2510655	263.6749171	0.984613268	Up	6.24E-13	2.91E-12	gbdR	protein GbdR	class 1: Function experimentally demonstrated in P. aeruginosa	GO:0005622//intracellular	GO:0003700//sequence-specific DNA binding transcription factor activity;GO:0043565//sequence-specific DNA binding	GO:0006355//regulation of transcription, DNA-dependent	K13633//AraC family transcriptional regulator, transcriptional activator FtrA
PA3705	690	540	862	118.2021772	233.8652384	0.984420827	Up	1.08E-12	4.72E-12	wspD	hypothetical protein	Product name confidence: class 4 (Homologs of previously reported genes of unknown function, or no similarity to any previously reported sequences)	GO:0005737//cytoplasm	GO:0004871//signal transducer activity	GO:0007165//signal transduction;GO:0006935//chemotaxis	K13489//chemotaxis-related protein WspD
PA2814	672	225	359	50.57012789	100.0075237	0.983751208	Up	1.12E-13	6.12E-13	PA2814	hypothetical protein	Product name confidence: class 4 (Homologs of previously reported genes of unknown function, or no similarity to any previously reported sequences)	-	-	-	-
PA5306	192	515	821	405.1229134	800.4780482	0.982502155	Up	1.41E-12	6.01E-12	PA5306	hypothetical protein	Product name confidence: class 4 (Homologs of previously reported genes of unknown function, or no similarity to any previously reported sequences)	-	-	-	-
PA1376	1734	847	1350	73.77600326	145.7444996	0.982217898	Up	5.35E-13	2.54E-12	aceK	bifunctional isocitrate dehydrogenase kinase/phosphatase protein	Product name confidence: class 2 (High similarity to functionally studied protein)	GO:0005737//cytoplasm	GO:0004674//protein serine/threonine kinase activity;GO:0008999//ribosomal-protein-alanine N-acetyltransferase activity;GO:0008772;GO:0005524//ATP binding;GO:0004721//phosphoprotein phosphatase activity	GO:0006097//glyoxylate cycle;GO:0016311//dephosphorylation;GO:0006099//tricarboxylic acid cycle;GO:0016310//phosphorylation;GO:0006006//glucose metabolic process	K00906//isocitrate dehydrogenase kinase/phosphatase [EC:2.7.11.5 3.1.3.-]
PA5456	1302	1494	2379	173.3087222	342.0510721	0.980867489	Up	4.81E-12	1.82E-11	PA5456	hypothetical protein	Product name confidence: class 4 (Homologs of previously reported genes of unknown function, or no similarity to any previously reported sequences)	-	-	-	K00696//sucrose-phosphate synthase [EC:2.4.1.14]
PA1445	453	242	385	80.68596005	159.0999436	0.979543763	Up	4.07E-13	1.98E-12	fliO	flagellar protein FliO	Product name confidence: class 1 (Function experimentally demonstrated in P. aeruginosa)	GO:0005886//plasma membrane;GO:0016021//integral to membrane;GO:0009425//bacterial-type flagellum basal body	-	GO:0043064//flagellum organization;GO:0006935//chemotaxis;GO:0001539//ciliary or flagellar motility	K02418//flagellar protein FliO/FliZ
PA3878	1869	3444	5479	278.3137406	548.781544	0.979519826	Up	0	0	narX	two-component sensor NarX	Product name confidence: class 2 (High similarity to functionally studied protein)	GO:0016021//integral to membrane	GO:0008479//queuine tRNA-ribosyltransferase activity;GO:0000155//phosphorelay sensor kinase activity;GO:0046983//protein dimerization activity;GO:0005524//ATP binding	GO:0023014//signal transduction by phosphorylation;GO:0000160//two-component signal transduction system (phosphorelay);GO:0006807//nitrogen compound metabolic process;GO:0006091//generation of precursor metabolites and energy	K07673//two-component system, NarL family, nitrate/nitrite sensor histidine kinase NarX [EC:2.7.13.3]
PA0900	291	744	1183	386.1541917	761.0255784	0.978767912	Up	0	0	PA0900	hypothetical protein	Product name confidence: class 4 (Homologs of previously reported genes of unknown function, or no similarity to any previously reported sequences)	-	GO:0016853//isomerase activity	-	-
PA4488	1650	855	1358	78.26416884	154.0718594	0.977179519	Up	0	0	PA4488	hypothetical protein	Product name confidence: class 4 (Homologs of previously reported genes of unknown function, or no similarity to any previously reported sequences)	-	-	-	-
PA2109	477	17	27	5.382838491	10.59626677	0.977117026	Up	0.0267024	0.04135597	PA2109	hypothetical protein	Product name confidence: class 4 (Homologs of previously reported genes of unknown function, or no similarity to any previously reported sequences)	-	-	-	K08995//putative membrane protein
PA3275	330	46	73	21.0535191	41.41106678	0.975954968	Up	0.00026426	0.000540871	PA3275	hypothetical protein	Product name confidence: class 4 (Homologs of previously reported genes of unknown function, or no similarity to any previously reported sequences)	GO:0016020//membrane	-	-	K09771//hypothetical protein
PA1335	1278	174	276	20.56360255	40.42832297	0.975273326	Up	1.40E-12	5.97E-12	PA1335	two-component response regulator	Product name confidence: class 3 (Function proposed based on presence of conserved amino acid motif, structural feature or limited sequence similarity to an experimentally studied gene)	GO:0016020//membrane	GO:0017111//nucleoside-triphosphatase activity;GO:0000156//phosphorelay response regulator activity;GO:0003677//DNA binding;GO:0005524//ATP binding;GO:0003700//sequence-specific DNA binding transcription factor activity;GO:0008134//transcription factor binding;GO:0000155//phosphorelay sensor kinase activity	GO:0000160//two-component signal transduction system (phosphorelay);GO:0035556//intracellular signal transduction;GO:0006355//regulation of transcription, DNA-dependent;GO:0023014//signal transduction by phosphorylation	K10126//two-component system, NtrC family, C4-dicarboxylate transport response regulator DctD
PA0598	759	485	769	96.51187868	189.6671254	0.974691216	Up	7.01E-13	3.23E-12	PA0598	hypothetical protein	Product name confidence: class 4 (Homologs of previously reported genes of unknown function, or no similarity to any previously reported sequences)	-	-	-	K05801//DnaJ like chaperone protein
PA1982	1872	65	103	5.244309559	10.30003922	0.973825079	Up	1.51E-05	3.50E-05	exaA	quinoprotein ethanol dehydrogenase	Product name confidence: class 1: Function experimentally demonstrated in P. aeruginosa	GO:0016020//membrane;GO:0030288//outer membrane-bounded periplasmic space	GO:0048038//quinone binding;GO:0052935;GO:0005509//calcium ion binding;GO:0052936	GO:0006066//alcohol metabolic process;GO:0044248//cellular catabolic process;GO:0055114//oxidation-reduction process	K00114//alcohol dehydrogenase (cytochrome c) [EC:1.1.2.8]
PA0299	1371	1791	2838	197.3053848	387.5095719	0.973801617	Up	7.53E-12	2.73E-11	spuC	aminotransferase	Product name confidence: class 1 (Function experimentally demonstrated in P. aeruginosa)	-	GO:0004015//adenosylmethionine-8-amino-7-oxononanoate transaminase activity;GO:0030170//pyridoxal phosphate binding;GO:0016223//beta-alanine-pyruvate transaminase activity	GO:0008152//metabolic process	K12256//putrescine aminotransferase [EC:2.6.1.-]
PA0159	939	1080	1708	173.7156598	340.5099229	0.970969028	Up	3.03E-12	1.20E-11	PA0159	transcriptional regulator	Product name confidence: class 3 (Function proposed based on presence of conserved amino acid motif, structural feature or limited sequence similarity to an experimentally studied gene)	-	GO:0003700//sequence-specific DNA binding transcription factor activity;GO:0003677//DNA binding	GO:0006355//regulation of transcription, DNA-dependent	K10918//LysR family transcriptional regulator, transcriptional activator AphB
PA2873	2007	188	297	14.14787727	27.70234764	0.969422634	Up	4.11E-13	1.99E-12	PA2873	hypothetical protein	Product name confidence: class 4 (Homologs of previously reported genes of unknown function, or no similarity to any previously reported sequences)	-	-	-	-
PA0899	1347	890	1406	99.79372132	195.4002987	0.969411718	Up	1.13E-14	6.58E-14	aruB	succinylarginine dihydrolase	Product name confidence: class 1 (Function experimentally demonstrated in P. aeruginosa)	-	GO:0009015//N-succinylarginine dihydrolase activity	GO:0019545;GO:0019544//arginine catabolic process to glutamate	K01484//succinylarginine dihydrolase [EC:3.5.3.23]
PA4761	1914	10844	17114	855.7134976	1673.852142	0.967972342	Up	0	0	dnaK	molecular chaperone DnaK	Product name confidence: class 2 (High similarity to functionally studied protein)	-	GO:0005524//ATP binding;GO:0051082//unfolded protein binding	GO:0006259//DNA metabolic process;GO:0006457//protein folding;GO:0006950//response to stress	K04043//molecular chaperone DnaK
PA3089	966	334	527	52.2215968	102.127097	0.967647224	Up	3.60E-13	1.78E-12	PA3089	hypothetical protein	Product name confidence: class 4 (Homologs of previously reported genes of unknown function, or no similarity to any previously reported sequences)	-	-	-	K09977//hypothetical protein
PA0304	870	909	1434	157.8066998	308.5584164	0.96738519	Up	2.34E-12	9.50E-12	spuH	polyamine transporter PotI	Product name confidence: class 1 (Function experimentally demonstrated in P. aeruginosa)	GO:0005886//plasma membrane;GO:0016021//integral to membrane	GO:0005215//transporter activity	GO:0006810//transport	K11074//putrescine transport system permease protein
PA0508	1779	613	967	52.0433607	101.7555308	0.967321181	Up	0	0	PA0508	acyl-CoA dehydrogenase	Product name confidence: class 3 (Function proposed based on presence of conserved amino acid motif, structural feature or limited sequence similarity to an experimentally studied gene)	-	GO:0050660//flavin adenine dinucleotide binding;GO:0003995//acyl-CoA dehydrogenase activity	GO:0055114//oxidation-reduction process	K00257//[EC:1.3.99.-]
PA4027	894	426	672	71.97022944	140.7146298	0.967300168	Up	4.92E-13	2.35E-12	PA4027	hypothetical protein	Product name confidence: class 4 (Homologs of previously reported genes of unknown function, or no similarity to any previously reported sequences)	GO:0030288//outer membrane-bounded periplasmic space	GO:0005215//transporter activity	GO:0006810//transport	K02030//polar amino acid transport system substrate-binding protein
PA3574a	198	132	208	100.6907435	196.6552943	0.965737964	Up	1.00E-09	3.11E-09	PA3574a	copper chaperone CopZ	-	-	GO:0046872//metal ion binding	GO:0030001//metal ion transport	K07213//copper chaperone
PA1256	723	47	74	9.818392004	19.16023894	0.964556879	Up	0.000275636	0.000562459	PA1256	amino acid ABC transporter ATP binding protein	Product name confidence: class 1: Function experimentally demonstrated in P. aeruginosa.	-	GO:0005524//ATP binding;GO:0016887//ATPase activity	GO:0006200//ATP catabolic process	K02028//polar amino acid transport system ATP-binding protein [EC:3.6.3.21]
PA1629	786	47	74	9.031421653	17.62449459	0.964556879	Up	0.000275636	0.00056267	PA1629	enoyl-CoA hydratase	Product name confidence: class 3 (Function proposed based on presence of conserved amino acid motif, structural feature or limited sequence similarity to an experimentally studied gene)	-	GO:0004300//enoyl-CoA hydratase activity;GO:0016853//isomerase activity	GO:0008152//metabolic process	K00074//3-hydroxybutyryl-CoA dehydrogenase [EC:1.1.1.157];K01692//enoyl-CoA hydratase [EC:4.2.1.17]
PA1394	255	7	11	4.14608944	8.075324868	0.961769062	Up	0.164706	0.215351211	PA1394	hypothetical protein	Product name confidence: class 4 (Homologs of previously reported genes of unknown function, or no similarity to any previously reported sequences)	-	-	-	-
PA5507	654	699	1098	161.4285086	314.2911051	0.961206059	Up	0	0	PA5507	hypothetical protein	Product name confidence: class 4 (Homologs of previously reported genes of unknown function, or no similarity to any previously reported sequences)	-	GO:0008791//arginine N-succinyltransferase activity	GO:0008152//metabolic process	K09020//ureidoacrylate peracid hydrolase [EC:3.5.1.110]
PA4620	540	226	355	63.21141122	123.0671353	0.961188617	Up	1.67E-13	8.81E-13	PA4620	hypothetical protein	Product name confidence: class 4 (Homologs of previously reported genes of unknown function, or no similarity to any previously reported sequences)	-	GO:0046872//metal ion binding;GO:0016491//oxidoreductase activity;GO:0009055//electron carrier activity;GO:0051536//iron-sulfur cluster binding	GO:0055114//oxidation-reduction process	K03518//carbon-monoxide dehydrogenase small subunit [EC:1.2.99.2];K13480//xanthine dehydrogenase iron-sulfur-binding subunit
PA4531	210	636	999	457.4236635	890.540534	0.961150278	Up	1.22E-12	5.30E-12	PA4531	hypothetical protein	Product name confidence: class 4 (Homologs of previously reported genes of unknown function, or no similarity to any previously reported sequences)	-	-	-	-
PA5120	405	107	168	39.90336873	77.65362904	0.960542801	Up	4.63E-08	1.30E-07	PA5120	hypothetical protein	Product name confidence: class 4 (Homologs of previously reported genes of unknown function, or no similarity to any previously reported sequences)	-	-	-	-
PA3418	1026	998	1565	146.914272	285.544947	0.958743301	Up	1.49E-12	6.29E-12	ldh	leucine dehydrogenase	Product name confidence: class 2 (High similarity to functionally studied protein)	-	GO:0050049;GO:0000166//nucleotide binding	GO:0006520//cellular amino acid metabolic process;GO:0055114//oxidation-reduction process	K00263//leucine dehydrogenase [EC:1.4.1.9]
PA2576	900	206	323	34.57048861	67.18425584	0.958582193	Up	2.80E-13	1.42E-12	PA2576	hypothetical protein	Product name confidence: class 4 (Homologs of previously reported genes of unknown function, or no similarity to any previously reported sequences)	GO:0016020//membrane	-	-	K15269//probable blue pigment (indigoidine) exporter
PA3549	1176	30	47	3.852962125	7.481661143	0.957390621	Up	0.00399408	0.007108441	algJ	alginate o-acetyltransferase AlgJ	Product name confidence: class 1 (Function experimentally demonstrated in P. aeruginosa)	GO:0005886//plasma membrane;GO:0042597//periplasmic space;GO:0009276//Gram-negative-bacterium-type cell wall	GO:0016740//transferase activity	GO:0042121//alginic acid biosynthetic process;GO:0050896//response to stimulus	-
PA2676	1188	23	36	2.924099875	5.672748875	0.95605541	Up	0.0119049	0.019565256	PA2676	type II secretion system protein	Product name confidence: class 3 (Function proposed based on presence of conserved amino acid motif, structural feature or limited sequence similarity to an experimentally studied gene)	-	-	-	K02455//general secretion pathway protein F
PA0096	450	39	61	13.08979666	25.37609663	0.955027484	Up	0.00105984	0.002025671	PA0096	hypothetical protein	Product name confidence: class 4 (Homologs of previously reported genes of unknown function, or no similarity to any previously reported sequences)	-	-	-	-
PA3278	300	250	391	125.8634294	243.9849291	0.954932878	Up	2.37E-13	1.22E-12	PA3278	hypothetical protein	Product name confidence: class 4 (Homologs of previously reported genes of unknown function, or no similarity to any previously reported sequences)	-	-	-	-
PA0723	249	48	75	29.11539572	56.38575689	0.953548555	Up	0.000286988	0.000584525	coaB	coat protein B of bacteriophage Pf1	Product name confidence: class 1 (Function experimentally demonstrated in P. aeruginosa)	GO:0019028//viral capsid	-	-	-
PA1920	2028	379	592	28.22617737	54.64636194	0.953091692	Up	7.08E-14	3.94E-13	nrdD	anaerobic ribonucleoside triphosphate reductase	class 2: Function of highly similar gene experimentally demonstrated in another organism (and gene context consistent in terms of pathways its involved in (if known).	-	GO:0008998//ribonucleoside-triphosphate reductase activity;GO:0005524//ATP binding	GO:0006260//DNA replication;GO:0055114//oxidation-reduction process	K00527//ribonucleoside-triphosphate reductase [EC:1.17.4.2]
PA2339	933	75	117	12.14116682	23.47533055	0.951238394	Up	6.11E-06	1.45E-05	PA2339	binding-protein-dependent maltose/mannitol transport protein	Product name confidence: class 3 (Function proposed based on presence of conserved amino acid motif, structural feature or limited sequence similarity to an experimentally studied gene)	GO:0005886//plasma membrane;GO:0009279//cell outer membrane;GO:0016021//integral to membrane;GO:0030288//outer membrane-bounded periplasmic space	GO:0008933//lytic transglycosylase activity;GO:0016837;GO:0005215//transporter activity	GO:0000270//peptidoglycan metabolic process;GO:0006810//transport;GO:0016998//cell wall macromolecule catabolic process	K10228//sorbitol/mannitol transport system permease protein
PA1207	1842	493	769	40.42388971	78.1527406	0.951088317	Up	6.35E-13	2.95E-12	kefB	glutathione-regulated potassium-efflux system protein KefB	Product name confidence: class 2 (High similarity to functionally studied protein)	GO:0016021//integral to membrane	GO:0015299//solute:hydrogen antiporter activity;GO:0015503//glutathione-regulated potassium exporter activity;GO:0000166//nucleotide binding	GO:0055085//transmembrane transport;GO:0006813//potassium ion transport	K11747//glutathione-regulated potassium-efflux system protein KefB
PA4619	1248	711	1109	86.04701761	166.3506335	0.951030266	Up	0	0	PA4619	cytochrome C	Product name confidence: class 3 (Function proposed based on presence of conserved amino acid motif, structural feature or limited sequence similarity to an experimentally studied gene)	GO:0016020//membrane	GO:0020037//heme binding;GO:0005506//iron ion binding;GO:0009055//electron carrier activity;GO:0033717	GO:0055114//oxidation-reduction process	K00119//[EC:1.1.99.-];K00256//isoquinoline 1-oxidoreductase [EC:1.3.99.16];K08261//D-sorbitol dehydrogenase (acceptor) [EC:1.1.99.21]
PA3929	1008	713	1112	106.8340776	206.5150721	0.950875171	Up	1.56E-12	6.58E-12	cioB	cyanide insensitive terminal oxidase	Product name confidence: class 1 (Function experimentally demonstrated in P. aeruginosa)	GO:0016020//membrane	GO:0016682//oxidoreductase activity, acting on diphenols and related substances as donors, oxygen as acceptor	GO:0055114//oxidation-reduction process;GO:0006091//generation of precursor metabolites and energy	K00426//cytochrome d ubiquinol oxidase subunit II [EC:1.10.3.-]
PA1733	732	195	304	40.23503072	77.74455835	0.950289565	Up	4.94E-13	2.36E-12	PA1733	hypothetical protein	Product name confidence: class 4 (Homologs of previously reported genes of unknown function, or no similarity to any previously reported sequences)	GO:0005839//proteasome core complex	GO:0004298//threonine-type endopeptidase activity	GO:0051603//proteolysis involved in cellular protein catabolic process	K07395//putative proteasome-type protease
PA2143	288	34	53	17.8306525	34.45013119	0.950149978	Up	0.00238	0.004354245	PA2143	hypothetical protein	Product name confidence: class 4 (Homologs of previously reported genes of unknown function, or no similarity to any previously reported sequences)	-	-	-	-
PA3203	363	506	788	210.535191	406.3751012	0.94875061	Up	8.73E-13	3.93E-12	PA3203	hypothetical protein	Product name confidence: class 4 (Homologs of previously reported genes of unknown function, or no similarity to any previously reported sequences)	-	-	-	-
PA3024	1560	115	179	11.1340726	21.4800818	0.948018091	Up	2.41E-08	6.92E-08	PA3024	carbohydrate kinase	Product name confidence: class 3 (Function proposed based on presence of conserved amino acid motif, structural feature or limited sequence similarity to an experimentally studied gene)	-	GO:0016301//kinase activity;GO:0016773//phosphotransferase activity, alcohol group as acceptor	GO:0016310//phosphorylation;GO:0005975//carbohydrate metabolic process	K00924//[EC:2.7.1.-];K00854//xylulokinase [EC:2.7.1.17]
PA1557	1428	8209	12733	868.2461278	1669.206356	0.942986343	Up	0	0	ccoN2	cbb3-type cytochrome C oxidase subunit I	Product name confidence: class 1: Function experimentally demonstrated in P. aeruginosa	GO:0016021//integral to membrane;GO:0045278	GO:0009055//electron carrier activity;GO:0005506//iron ion binding;GO:0020037//heme binding;GO:0004129//cytochrome-c oxidase activity	GO:0009060//aerobic respiration;GO:0022900//electron transport chain	K00404//cytochrome c oxidase cbb3-type subunit I [EC:1.9.3.1]
PA2538	453	100	155	33.34130581	64.05322405	0.941960581	Up	2.42E-07	6.43E-07	PA2538	hypothetical protein	Product name confidence: class 4 (Homologs of previously reported genes of unknown function, or no similarity to any previously reported sequences)	-	-	-	-
PA5379	1377	280	434	30.71177363	59.00153187	0.941960581	Up	0	0	sdaB	L-serine dehydratase	Product name confidence: class 2 (High similarity to functionally studied protein)	-	GO:0051539//4 iron, 4 sulfur cluster binding;GO:0003941//L-serine ammonia-lyase activity	GO:0006094//gluconeogenesis;GO:0006520//cellular amino acid metabolic process	K01752//L-serine dehydratase [EC:4.3.1.17]
PA4141	300	133	206	66.95934445	128.5444895	0.940910457	Up	2.71E-09	8.23E-09	PA4141	hypothetical protein	Product name confidence: class 4 (Homologs of previously reported genes of unknown function, or no similarity to any previously reported sequences)	-	-	-	-
PA4880	534	2573	3984	727.7451773	1396.643521	0.940458555	Up	0	0	PA4880	bacterioferritin	Product name confidence: class 3 (Function proposed based on presence of conserved amino acid motif, structural feature or limited sequence similarity to an experimentally studied gene)	-	GO:0016491//oxidoreductase activity;GO:0008199//ferric iron binding	GO:0006879//cellular iron ion homeostasis;GO:0006826//iron ion transport;GO:0055114//oxidation-reduction process	K03594//bacterioferritin
PA3615	1071	2619	4053	369.3404164	708.4262271	0.939666481	Up	0	0	PA3615	hypothetical protein	Product name confidence: class 4 (Homologs of previously reported genes of unknown function, or no similarity to any previously reported sequences)	-	-	-	K06966//
PA2351	654	33	51	7.621088387	14.59822073	0.937723588	Up	0.00320374	0.005766095	PA2351	ABC transporter permease	Product name confidence: class 3 (Function proposed based on presence of conserved amino acid motif, structural feature or limited sequence similarity to an experimentally studied gene)	GO:0005886//plasma membrane;GO:0016021//integral to membrane	GO:0005215//transporter activity	GO:0006810//transport	K02072//D-methionine transport system permease protein
PA0868	414	303	468	110.540925	211.6181971	0.936883101	Up	3.56E-13	1.77E-12	PA0868	peptidyl-tRNA hydrolase	Product name confidence: class 4 (Homologs of previously reported genes of unknown function, or no similarity to any previously reported sequences)	-	GO:0003747//translation release factor activity;GO:0016787//hydrolase activity	GO:0006415//translational termination	K15034//ribosome-associated protein
PA2925	714	46	71	9.730618073	18.61519694	0.935877528	Up	0.000513512	0.001019514	hisM	histidine transporter permease HisM	Product name confidence: class 2 (High similarity to functionally studied protein)	GO:0016021//integral to membrane;GO:0005886//plasma membrane	GO:0005215//transporter activity	GO:0006520//cellular amino acid metabolic process;GO:0006810//transport	K10015//histidine transport system permease protein
PA5348	273	4374	6744	2419.89732	4624.474753	0.934343681	Up	6.48E-12	2.38E-11	PA5348	DNA-binding protein	Product name confidence: class 3 (Function proposed based on presence of conserved amino acid motif, structural feature or limited sequence similarity to an experimentally studied gene)	GO:0005694//chromosome	GO:0003677//DNA binding	GO:0042262//DNA protection;GO:0030261//chromosome condensation	K05787//DNA-binding protein HU-alpha
PA2237	1329	698	1075	79.3252133	151.4226985	0.932730083	Up	1.05E-13	5.77E-13	pslG	protein PslG	Product name confidence: class 1: Function experimentally demonstrated in P. aeruginosa	-	GO:0004553//hydrolase activity, hydrolyzing O-glycosyl compounds	GO:0005975//carbohydrate metabolic process	-
PA1483	1224	497	765	61.32757296	117.0004455	0.931906261	Up	6.02E-13	2.82E-12	cycH	cytochrome C biogenesis protein	Product name confidence: class 2 (High similarity to functionally studied protein)	GO:0016021//integral to membrane;GO:0005886//plasma membrane	-	GO:0017004//cytochrome complex assembly;GO:0006091//generation of precursor metabolites and energy	K02200//cytochrome c-type biogenesis protein CcmH
PA0476	1728	474	729	41.43004552	78.97530074	0.93072412	Up	1.11E-12	4.85E-12	PA0476	permease	Product name confidence: class 3 (Function proposed based on presence of conserved amino acid motif, structural feature or limited sequence similarity to an experimentally studied gene)	GO:0016020//membrane	GO:0015205//nucleobase transmembrane transporter activity	GO:0015851//nucleobase transport	K03457//nucleobase:cation symporter-1, NCS1 family
PA3662	294	3239	4977	1663.96591	3169.040639	0.929420284	Up	0	0	PA3662	hypothetical protein	Product name confidence: class 4 (Homologs of previously reported genes of unknown function, or no similarity to any previously reported sequences)	-	-	-	-
PA1793	498	2695	4140	817.3540778	1556.24689	0.92903786	Up	0	0	ppiB	peptidyl-prolyl cis-trans isomerase B	Product name confidence: class 2 (High similarity to functionally studied protein)	-	GO:0003755//peptidyl-prolyl cis-trans isomerase activity	GO:0006457//protein folding;GO:0000413//protein peptidyl-prolyl isomerization	K03768//peptidyl-prolyl cis-trans isomerase B (cyclophilin B) [EC:5.2.1.8]
PA3907	786	28	43	5.38042141	10.24126037	0.928602198	Up	0.0072842	0.012430297	PA3907	hypothetical protein	Product name confidence: class 4 (Homologs of previously reported genes of unknown function, or no similarity to any previously reported sequences)	-	-	-	-
PA0466	303	28	43	13.95713277	26.5664378	0.928602198	Up	0.0072842	0.012434205	PA0466	hypothetical protein	Product name confidence: class 4 (Homologs of previously reported genes of unknown function, or no similarity to any previously reported sequences)	-	-	-	-
PA0751	1038	425	652	61.8404133	117.5865749	0.927101488	Up	1.08E-12	4.73E-12	PA0751	hypothetical protein	Product name confidence: class 4 (Homologs of previously reported genes of unknown function, or no similarity to any previously reported sequences)	-	-	-	K07120//
PA5511	1344	640	981	71.92195967	136.639806	0.925873596	Up	4.37E-14	2.47E-13	mifR	MifR protein	Product name confidence: class 1: Function experimentally demonstrated in P. aeruginosa	-	GO:0017111//nucleoside-triphosphatase activity;GO:0000156//phosphorelay response regulator activity;GO:0003677//DNA binding;GO:0005524//ATP binding;GO:0003700//sequence-specific DNA binding transcription factor activity;GO:0008134//transcription factor binding	GO:0000160//two-component signal transduction system (phosphorelay);GO:0035556//intracellular signal transduction;GO:0006355//regulation of transcription, DNA-dependent	K10126//two-component system, NtrC family, C4-dicarboxylate transport response regulator DctD
PA2305	3750	124	190	4.994260879	9.484836118	0.925351663	Up	1.77E-08	5.13E-08	ambB	protein AmbB	Product name confidence: class 1: Function experimentally demonstrated in P. aeruginosa	-	GO:0003824//catalytic activity	GO:0008152//metabolic process	K15655//surfactin family lipopeptide synthetase B
PA1622	861	156	239	27.36542856	51.96396094	0.925156954	Up	2.67E-10	8.57E-10	PA1622	hydrolase	Product name confidence: class 3 (Function proposed based on presence of conserved amino acid motif, structural feature or limited sequence similarity to an experimentally studied gene)	-	GO:0016787//hydrolase activity	GO:0008152//metabolic process	K01175//[EC:3.1.-.-];K01567//[EC:3.-.-.-];K08680//2-succinyl-6-hydroxy-2,4-cyclohexadiene-1-carboxylate synthase [EC:4.2.99.20]
PA2713	480	203	311	63.87569043	121.2904619	0.925127218	Up	7.66E-13	3.50E-12	PA2713	hypothetical protein	Product name confidence: class 4 (Homologs of previously reported genes of unknown function, or no similarity to any previously reported sequences)	-	-	-	-
PA3879	660	1833	2808	419.4684839	796.453942	0.925028515	Up	3.78E-12	1.46E-11	narL	transcriptional regulator NarL	Product name confidence: class 2 (High similarity to functionally studied protein)	GO:0005622//intracellular	GO:0000156//phosphorelay response regulator activity;GO:0043565//sequence-specific DNA binding;GO:0003700//sequence-specific DNA binding transcription factor activity	GO:0000160//two-component signal transduction system (phosphorelay);GO:0035556//intracellular signal transduction;GO:0006355//regulation of transcription, DNA-dependent;GO:0006091//generation of precursor metabolites and energy	K07684//two-component system, NarL family, nitrate/nitrite response regulator NarL
PA3430	780	369	565	71.4517007	135.6005164	0.924322416	Up	0	0	PA3430	aldolase	Product name confidence: class 3 (Function proposed based on presence of conserved amino acid motif, structural feature or limited sequence similarity to an experimentally studied gene)	-	GO:0046872//metal ion binding	-	K01628//L-fuculose-phosphate aldolase [EC:4.1.2.17]
PA1958	576	115	176	30.15477996	57.20021782	0.923633933	Up	6.22E-08	1.73E-07	PA1958	transporter	Product name confidence: class 3 (Function proposed based on presence of conserved amino acid motif, structural feature or limited sequence similarity to an experimentally studied gene)	GO:0016021//integral to membrane	GO:0015663//nicotinamide mononucleotide transmembrane transporter activity;GO:0034257//nicotinamide riboside transmembrane transporter activity	GO:0015890//nicotinamide mononucleotide transport;GO:0034258//nicotinamide riboside transport	K03811//nicotinamide mononucleotide transporter
PA2479	681	117	179	25.94893611	49.20547372	0.923143423	Up	4.87E-08	1.37E-07	PA2479	two-component response regulator	Product name confidence: class 3 (Function proposed based on presence of conserved amino acid motif, structural feature or limited sequence similarity to an experimentally studied gene)	-	GO:0003700//sequence-specific DNA binding transcription factor activity;GO:0003677//DNA binding;GO:0000156//phosphorelay response regulator activity	GO:0035556//intracellular signal transduction;GO:0000160//two-component signal transduction system (phosphorelay);GO:0006355//regulation of transcription, DNA-dependent	K07666//two-component system, OmpR family, response regulator QseB;K02483//two-component system, OmpR family, response regulator
PA0295	1062	953	1457	135.5342918	256.8280966	0.922145123	Up	3.02E-13	1.53E-12	PA0295	periplasmic polyamine binding protein	Product name confidence: class 3 (Function proposed based on presence of conserved amino acid motif, structural feature or limited sequence similarity to an experimentally studied gene)	GO:0042597//periplasmic space	GO:0019808//polyamine binding	GO:0015846//polyamine transport	K02055//putative spermidine/putrescine transport system substrate-binding protein;K11073//putrescine transport system substrate-binding protein
PA4164	327	53	81	24.47985967	46.37081878	0.921621913	Up	0.00024917	0.000512692	PA4164	hypothetical protein	Product name confidence: class 4 (Homologs of previously reported genes of unknown function, or no similarity to any previously reported sequences)	-	-	-	-
PA4018	276	239	365	130.7885201	247.5661601	0.920578211	Up	4.31E-13	2.09E-12	PA4018	hypothetical protein	Product name confidence: class 4 (Homologs of previously reported genes of unknown function, or no similarity to any previously reported sequences)	-	-	-	-
PA2079	1407	150	229	16.10193127	30.4683463	0.920077463	Up	7.53E-10	2.35E-09	PA2079	amino acid permease	Product name confidence: class 3 (Function proposed based on presence of conserved amino acid motif, structural feature or limited sequence similarity to an experimentally studied gene)	GO:0016021//integral to membrane	GO:0015171//amino acid transmembrane transporter activity	GO:0003333//amino acid transmembrane transport	K03293//amino acid transporter, AAT family
PA0738	246	19	29	11.66539102	22.06837672	0.919745847	Up	0.0289424	0.044533078	PA0738	hypothetical protein	Product name confidence: class 4 (Homologs of previously reported genes of unknown function, or no similarity to any previously reported sequences)	-	-	-	K08993//putative membrane protein
PA0271	285	44	67	23.3178564	44.00858864	0.916349937	Up	0.000917094	0.001762145	PA0271	hypothetical protein	Product name confidence: class 4 (Homologs of previously reported genes of unknown function, or no similarity to any previously reported sequences)	-	-	-	-
PA1233	258	23	35	13.46445989	25.39544554	0.915413426	Up	0.0167921	0.026873299	PA1233	hypothetical protein	Product name confidence: class 4 (Homologs of previously reported genes of unknown function, or no similarity to any previously reported sequences)	-	-	-	-
PA4061	870	1338	2036	232.2831291	438.0927027	0.91535181	Up	4.12E-12	1.58E-11	PA4061	thioredoxin	Product name confidence: class 3 (Function proposed based on presence of conserved amino acid motif, structural feature or limited sequence similarity to an experimentally studied gene)	-	GO:0009055//electron carrier activity;GO:0015035//protein disulfide oxidoreductase activity	GO:0045454//cell redox homeostasis;GO:0006662//glycerol ether metabolic process	K05838//putative thioredoxin
PA2251	819	98	149	18.07269756	34.05727255	0.914151041	Up	7.96E-07	2.03E-06	PA2251	hypothetical protein	Product name confidence: class 4 (Homologs of previously reported genes of unknown function, or no similarity to any previously reported sequences)	-	GO:0003677//DNA binding	-	-
PA0850	420	25	38	8.990244958	16.93720735	0.913763689	Up	0.01283688	0.020963687	PA0850	hypothetical protein	Product name confidence: class 4 (Homologs of previously reported genes of unknown function, or no similarity to any previously reported sequences)	-	-	-	-
PA3989	1038	636	966	92.54235967	174.2156923	0.912688789	Up	1.22E-12	5.30E-12	holA	DNA polymerase III subunit delta	Product name confidence: class 2 (High similarity to functionally studied protein)	GO:0009360//DNA polymerase III complex	GO:0003887//DNA-directed DNA polymerase activity;GO:0003677//DNA binding	GO:0006260//DNA replication	K02340//DNA polymerase III subunit delta [EC:2.7.7.7]
PA2496	516	27	41	7.903052545	14.87447525	0.912356867	Up	0.00983282	0.016388033	PA2496	hypothetical protein	Product name confidence: class 4 (Homologs of previously reported genes of unknown function, or no similarity to any previously reported sequences)	-	-	-	-
PA3214	645	471	715	110.2914888	207.5170693	0.911908547	Up	8.35E-14	4.62E-13	PA3214	hypothetical protein	Product name confidence: class 4 (Homologs of previously reported genes of unknown function, or no similarity to any previously reported sequences)	-	-	-	K02067//putative ABC transport system substrate-binding protein
PA4796	468	157	238	50.66809851	95.20036252	0.909889379	Up	5.12E-10	1.61E-09	PA4796	hypothetical protein	Product name confidence: class 4 (Homologs of previously reported genes of unknown function, or no similarity to any previously reported sequences)	GO:0005960//glycine cleavage complex	-	GO:0019464//glycine decarboxylation via glycine cleavage system	K02437//glycine cleavage system H protein
PA0999	1014	64	97	9.532851459	17.9077605	0.909605207	Up	7.34E-05	0.000159222	pqsD	3-oxoacyl-ACP synthase	Product name confidence: class 1 (Function experimentally demonstrated in P. aeruginosa)	GO:0005737//cytoplasm	GO:0033818;GO:0004315//3-oxoacyl-[acyl-carrier-protein] synthase activity	GO:0006633//fatty acid biosynthetic process;GO:0051188//cofactor biosynthetic process	K00648//3-oxoacyl-[acyl-carrier-protein] synthase III [EC:2.3.1.180]
PA3545	1632	427	647	39.51741497	74.21498849	0.909222007	Up	9.73E-13	4.34E-12	algG	alginate-c5-mannuronan-epimerase AlgG	Product name confidence: class 1 (Function experimentally demonstrated in P. aeruginosa)	GO:0042597//periplasmic space;GO:0009276//Gram-negative-bacterium-type cell wall	GO:0016853//isomerase activity	GO:0042121//alginic acid biosynthetic process;GO:0050896//response to stimulus	K01795//[EC:5.1.3.-]
PA4185	729	193	292	39.98624177	74.98300158	0.907059887	Up	6.63E-12	2.43E-11	PA4185	transcriptional regulator	Product name confidence: class 3 (Function proposed based on presence of conserved amino acid motif, structural feature or limited sequence similarity to an experimentally studied gene)	GO:0005622//intracellular	GO:0003700//sequence-specific DNA binding transcription factor activity;GO:0003677//DNA binding	GO:0006355//regulation of transcription, DNA-dependent	K11475//GntR family transcriptional regulator, vanillate catabolism transcriptional regulator;K05799//GntR family transcriptional regulator, transcriptional repressor for pyruvate dehydrogenase complex
PA3969	1086	1395	2107	194.0104796	363.1969632	0.904617557	Up	6.92E-12	2.52E-11	PA3969	hypothetical protein	Product name confidence: class 4 (Homologs of previously reported genes of unknown function, or no similarity to any previously reported sequences)	-	GO:0008270//zinc ion binding;GO:0070290//NAPE-specific phospholipase D activity	-	K13985//N-acyl-phosphatidylethanolamine-hydrolyzing phospholipase D [EC:3.1.4.54]
PA0467	621	377	569	91.69181235	171.5252908	0.903556494	Up	4.20E-13	2.04E-12	PA0467	hypothetical protein	Product name confidence: class 4 (Homologs of previously reported genes of unknown function, or no similarity to any previously reported sequences)	-	GO:0016740//transferase activity	-	K00799//glutathione S-transferase [EC:2.5.1.18]
PA1877	1188	55	83	6.992412745	13.07883768	0.903372083	Up	0.000266274	0.000544583	PA1877	secretion protein	Product name confidence: class 3 (Function proposed based on presence of conserved amino acid motif, structural feature or limited sequence similarity to an experimentally studied gene)	GO:0016021//integral to membrane;GO:0009276//Gram-negative-bacterium-type cell wall	GO:0008565//protein transporter activity	GO:0055085//transmembrane transport;GO:0009306//protein secretion	K12542//membrane fusion protein LapC
PA4469	450	67	101	22.48759939	42.01616	0.901814657	Up	5.90E-05	0.000129049	PA4469	hypothetical protein	Product name confidence: class 4 (Homologs of previously reported genes of unknown function, or no similarity to any previously reported sequences)	-	-	-	-
PA3651	816	751	1132	139.0050522	259.6951066	0.90168151	Up	4.04E-13	1.97E-12	cdsA	phosphatidate cytidylyltransferase	Product name confidence: class 2 (High similarity to functionally studied protein)	GO:0016020//membrane	GO:0004605//phosphatidate cytidylyltransferase activity	GO:0008654//phospholipid biosynthetic process	K00981//phosphatidate cytidylyltransferase [EC:2.7.7.41]
PA0027	1287	334	503	39.19662977	73.16391497	0.900402662	Up	3.60E-13	1.78E-12	PA0027	hypothetical protein	Product name confidence: class 4 (Homologs of previously reported genes of unknown function, or no similarity to any previously reported sequences)	-	GO:0003755//peptidyl-prolyl cis-trans isomerase activity	GO:0006457//protein folding;GO:0000413//protein peptidyl-prolyl isomerization	K03769//peptidyl-prolyl cis-trans isomerase C [EC:5.2.1.8]
PA2360	1101	87	131	11.93473391	22.2736543	0.900171871	Up	4.92E-06	1.18E-05	PA2360	hypothetical protein	Product name confidence: class 4 (Homologs of previously reported genes of unknown function, or no similarity to any previously reported sequences)	-	-	-	K11902//type VI secretion system protein ImpA
PA4173	399	101	152	38.23219961	71.31455728	0.899408396	Up	8.75E-07	2.23E-06	PA4173	hypothetical protein	Product name confidence: class 4 (Homologs of previously reported genes of unknown function, or no similarity to any previously reported sequences)	-	-	-	K07567//TdcF protein
PA4090	291	1428	2146	741.1669163	1380.524845	0.897346462	Up	3.75E-12	1.45E-11	PA4090	hypothetical protein	Product name confidence: class 4 (Homologs of previously reported genes of unknown function, or no similarity to any previously reported sequences)	-	-	-	K09956//hypothetical protein
PA5457	864	259	389	45.27587253	84.28365429	0.896510422	Up	2.95E-14	1.68E-13	PA5457	hypothetical protein	Product name confidence: class 4 (Homologs of previously reported genes of unknown function, or no similarity to any previously reported sequences)	-	-	-	K00568//2-polyprenyl-6-hydroxyphenyl methylase / 3-demethylubiquinone-9 3-methyltransferase [EC:2.1.1.222 2.1.1.64]
PA3501	219	16	24	11.03460203	20.51514661	0.894654866	Up	0.0523112	0.076275461	PA3501	hypothetical protein	Product name confidence: class 4 (Homologs of previously reported genes of unknown function, or no similarity to any previously reported sequences)	-	-	-	-
PA0107	555	56	84	15.2396801	28.33308087	0.894654866	Up	0.000274722	0.000561227	PA0107	cytochrome C oxidase assembly protein	Product name confidence: class 4 (Homologs of previously reported genes of unknown function, or no similarity to any previously reported sequences)	-	GO:0005507//copper ion binding	-	K02258//cytochrome c oxidase assembly protein subunit 11
PA1147	1491	42	63	4.254538459	7.909889276	0.894654866	Up	0.001634166	0.003052467	PA1147	amino acid permease	Product name confidence: class 3 (Function proposed based on presence of conserved amino acid motif, structural feature or limited sequence similarity to an experimentally studied gene)	GO:0016021//integral to membrane	GO:0046872//metal ion binding;GO:0016491//oxidoreductase activity;GO:0015171//amino acid transmembrane transporter activity	GO:0003333//amino acid transmembrane transport;GO:0055114//oxidation-reduction process	K14052//putrescine importer;K03294//basic amino acid/polyamine antiporter, APA family
PA5088	882	2	3	0.342485522	0.636737119	0.894654866	Up	0.499278	0.565751156	PA5088	hypothetical protein	Product name confidence: class 4 (Homologs of previously reported genes of unknown function, or no similarity to any previously reported sequences)	-	-	-	K07126//
PA2174	309	8	12	3.910320137	7.269930597	0.894654866	Up	0.1711874	0.223073574	PA2174	hypothetical protein	Product name confidence: class 4 (Homologs of previously reported genes of unknown function, or no similarity to any previously reported sequences)	-	-	-	-
PA2715	339	12	18	5.346411161	9.93986086	0.894654866	Up	0.0931522	0.128641009	PA2715	ferredoxin	Product name confidence: class 3 (Function proposed based on presence of conserved amino acid motif, structural feature or limited sequence similarity to an experimentally studied gene)	-	GO:0051539//4 iron, 4 sulfur cluster binding;GO:0046872//metal ion binding;GO:0016491//oxidoreductase activity;GO:0009055//electron carrier activity	GO:0055114//oxidation-reduction process	K05524//ferredoxin
PA0120	687	134	201	29.45973719	54.77051424	0.894654866	Up	1.80E-08	5.19E-08	PA0120	transcriptional regulator	Product name confidence: class 3 (Function proposed based on presence of conserved amino acid motif, structural feature or limited sequence similarity to an experimentally studied gene)	GO:0005622//intracellular	GO:0003700//sequence-specific DNA binding transcription factor activity;GO:0003677//DNA binding	GO:0006355//regulation of transcription, DNA-dependent	K05799//GntR family transcriptional regulator, transcriptional repressor for pyruvate dehydrogenase complex
PA2396	828	96	144	17.51143366	32.55664571	0.894654866	Up	1.89E-06	4.67E-06	pvdF	pyoverdine synthetase F	Product name confidence: class 1 (Function experimentally demonstrated in P. aeruginosa)	-	GO:0016742//hydroxymethyl-, formyl- and related transferase activity	GO:0002049;GO:0050896//response to stimulus	-
PA2170	210	2	3	1.438439193	2.674295898	0.894654866	Up	0.499278	0.565633119	PA2170	hypothetical protein	Product name confidence: class 4 (Homologs of previously reported genes of unknown function, or no similarity to any previously reported sequences)	-	-	-	-
PA3780	495	50	75	15.25617326	28.36374437	0.894654866	Up	0.000587608	0.001158574	PA3780	hypothetical protein	Product name confidence: class 4 (Homologs of previously reported genes of unknown function, or no similarity to any previously reported sequences)	-	-	-	K11689//C4-dicarboxylate transporter, DctQ subunit
PA1509	1143	373	559	49.2882511	91.55310454	0.893365018	Up	3.44E-13	1.72E-12	PA1509	hypothetical protein	Product name confidence: class 4 (Homologs of previously reported genes of unknown function, or no similarity to any previously reported sequences)	-	-	-	-
PA1884	552	171	256	46.78836181	86.81772191	0.89183985	Up	2.33E-10	7.51E-10	PA1884	transcriptional regulator	Product name confidence: class 3 (Function proposed based on presence of conserved amino acid motif, structural feature or limited sequence similarity to an experimentally studied gene)	-	GO:0043565//sequence-specific DNA binding	-	-
PA1292	855	776	1160	137.0807315	253.9799145	0.889688613	Up	9.48E-13	4.25E-12	PA1292	3-mercaptopyruvate sulfurtransferase	Product name confidence: class 3 (Function proposed based on presence of conserved amino acid motif, structural feature or limited sequence similarity to an experimentally studied gene)	GO:0005737//cytoplasm	GO:0004792//thiosulfate sulfurtransferase activity;GO:0016784//3-mercaptopyruvate sulfurtransferase activity	GO:0006790//sulfur compound metabolic process	K01011//thiosulfate/3-mercaptopyruvate sulfurtransferase [EC:2.8.1.1 2.8.1.2]
PA5542	1245	93	139	11.28221584	20.90032055	0.889474627	Up	3.19E-06	7.75E-06	PA5542	hypothetical protein	Product name confidence: class 4 (Homologs of previously reported genes of unknown function, or no similarity to any previously reported sequences)	-	GO:0016787//hydrolase activity	-	K01453//[EC:3.5.1.46]
PA2930	927	465	695	75.76245266	140.350049	0.889474627	Up	0	0	PA2930	transcriptional regulator	Product name confidence: class 3 (Function proposed based on presence of conserved amino acid motif, structural feature or limited sequence similarity to an experimentally studied gene)	-	GO:0003700//sequence-specific DNA binding transcription factor activity;GO:0003677//DNA binding	GO:0006355//regulation of transcription, DNA-dependent	K03566//LysR family transcriptional regulator, glycine cleavage system transcriptional activator
PA2738	303	4413	6593	2199.743818	4073.314521	0.888867699	Up	1.76E-11	6.16E-11	himA	integration host factor subunit alpha	Product name confidence: class 1 (Function experimentally demonstrated in P. aeruginosa)	-	GO:0003677//DNA binding	GO:0006417//regulation of translation;GO:0006310//DNA recombination;GO:0006355//regulation of transcription, DNA-dependent	K04764//integration host factor subunit alpha
PA1808	1020	729	1089	107.9464001	199.8642905	0.888705599	Up	1.07E-12	4.69E-12	PA1808	ABC transporter permease	Product name confidence: class 3 (Function proposed based on presence of conserved amino acid motif, structural feature or limited sequence similarity to an experimentally studied gene)	GO:0016021//integral to membrane;GO:0005886//plasma membrane	GO:0016787//hydrolase activity;GO:0005215//transporter activity	GO:0006810//transport	K13895//microcin C transport system permease protein
PA2244	1002	124	185	18.69109611	34.56300587	0.886877515	Up	8.25E-08	2.29E-07	pslN	hypothetical protein	Product name confidence: class 4 (Homologs of previously reported genes of unknown function, or no similarity to any previously reported sequences)	GO:0005694//chromosome	GO:0003917//DNA topoisomerase type I activity;GO:0003918//DNA topoisomerase (ATP-hydrolyzing) activity	GO:0006265//DNA topological change	K03168//DNA topoisomerase I [EC:5.99.1.2]
PA0414	1032	1572	2341	230.0666408	424.6481287	0.884216082	Up	8.91E-12	3.21E-11	chpB	methylesterase	Product name confidence: class 3 (Function proposed based on presence of conserved amino acid motif, structural feature or limited sequence similarity to an experimentally studied gene)	GO:0005737//cytoplasm	GO:0000156//phosphorelay response regulator activity;GO:0008984//protein-glutamate methylesterase activity	GO:0000160//two-component signal transduction system (phosphorelay);GO:0035556//intracellular signal transduction;GO:0006355//regulation of transcription, DNA-dependent;GO:0006935//chemotaxis	K06597//chemosensory pili system protein ChpB (putative protein-glutamate methylesterase)
PA4111	399	834	1241	315.6995493	582.2458262	0.883076192	Up	8.49E-13	3.84E-12	PA4111	hypothetical protein	Product name confidence: class 4 (Homologs of previously reported genes of unknown function, or no similarity to any previously reported sequences)	-	-	-	-
PA1280	585	41	61	10.58543714	19.52007433	0.882877698	Up	0.00217926	0.004000467	PA1280	hypothetical protein	Product name confidence: class 4 (Homologs of previously reported genes of unknown function, or no similarity to any previously reported sequences)	-	GO:0030170//pyridoxal phosphate binding;GO:0048472//threonine-phosphate decarboxylase activity;GO:0016787//hydrolase activity	GO:0009236//cobalamin biosynthetic process	K15634//probable phosphoglycerate mutase [EC:5.4.2.1]
PA2750a	231	82	122	53.61455175	98.86790896	0.882877698	Up	1.45E-05	3.36E-05	PA2750a	hypothetical protein	-	-	-	-	-
PA5292	1050	536	797	77.10034076	142.0942554	0.882039089	Up	0	0	pchP	phosphorylcholine phosphatase	Product name confidence: class 1 (Function experimentally demonstrated in P. aeruginosa)	-	GO:0052731//phosphocholine phosphatase activity;GO:0004647//phosphoserine phosphatase activity;GO:0052732//phosphoethanolamine phosphatase activity	-	-
PA1672	381	267	397	105.8442068	195.0621601	0.88199163	Up	5.89E-13	2.76E-12	PA1672	hypothetical protein	Product name confidence: class 4 (Homologs of previously reported genes of unknown function, or no similarity to any previously reported sequences)	-	GO:0016702//oxidoreductase activity, acting on single donors with incorporation of molecular oxygen, incorporation of two atoms of oxygen	-	K06996//
PA4021	1932	901	1338	70.43661485	129.6452142	0.88017147	Up	5.70E-13	2.68E-12	PA4021	transcriptional regulator	Product name confidence: class 3 (Function proposed based on presence of conserved amino acid motif, structural feature or limited sequence similarity to an experimentally studied gene)	-	GO:0017111//nucleoside-triphosphatase activity;GO:0004871//signal transducer activity;GO:0003677//DNA binding;GO:0005524//ATP binding;GO:0003700//sequence-specific DNA binding transcription factor activity;GO:0008134//transcription factor binding	GO:0006355//regulation of transcription, DNA-dependent;GO:0007165//signal transduction	K02481//two-component system, NtrC family, response regulator;K03721//transcriptional regulator of aroF, aroG, tyrA and aromatic amino acid transport
PA2276	891	66	98	11.18786039	20.5899774	0.88000809	Up	0.000106478	0.000226736	PA2276	transcriptional regulator	Product name confidence: class 3 (Function proposed based on presence of conserved amino acid motif, structural feature or limited sequence similarity to an experimentally studied gene)	GO:0005622//intracellular	GO:0003700//sequence-specific DNA binding transcription factor activity;GO:0043565//sequence-specific DNA binding	GO:0006355//regulation of transcription, DNA-dependent	K13652//AraC family transcriptional regulator;K07506//AraC family transcriptional regulator;K07720//two-component system, response regulator YesN
PA3465	1716	4660	6914	410.1563504	754.2574177	0.878883014	Up	0	0	PA3465	hypothetical protein	Product name confidence: class 4 (Homologs of previously reported genes of unknown function, or no similarity to any previously reported sequences)	GO:0016021//integral to membrane	-	-	K08225//MFS transporter, ENTS family, enterobactin (siderophore) exporter;K08217//MFS transporter, DHA3 family, macrolide efflux protein
PA1827	762	29	43	5.748093627	10.56381975	0.877976125	Up	0.01047344	0.01734394	PA1827	short-chain dehydrogenase	Product name confidence: class 3 (Function proposed based on presence of conserved amino acid motif, structural feature or limited sequence similarity to an experimentally studied gene)	-	GO:0016491//oxidoreductase activity;GO:0000166//nucleotide binding	GO:0055114//oxidation-reduction process	K00059//3-oxoacyl-[acyl-carrier protein] reductase [EC:1.1.1.100]
PA0794	2607	1037	1536	60.07842408	110.2954718	0.876454687	Up	2.19E-12	8.92E-12	PA0794	aconitate hydratase	Product name confidence: class 3 (Function proposed based on presence of conserved amino acid motif, structural feature or limited sequence similarity to an experimentally studied gene)	-	GO:0052633//isocitrate hydro-lyase (cis-aconitate-forming) activity;GO:0047547//2-methylcitrate dehydratase activity;GO:0047456;GO:0052632//citrate hydro-lyase (cis-aconitate-forming) activity	GO:0008152//metabolic process	K01681//aconitate hydratase 1 [EC:4.2.1.3]
PA5436	1416	5148	7619	549.1058768	1007.261463	0.875281967	Up	1.35E-11	4.81E-11	PA5436	acetyl-CoA carboxylase subunit A	Product name confidence: class 3 (Function proposed based on presence of conserved amino acid motif, structural feature or limited sequence similarity to an experimentally studied gene)	-	GO:0003989//acetyl-CoA carboxylase activity;GO:0046872//metal ion binding;GO:0005524//ATP binding;GO:0004736//pyruvate carboxylase activity;GO:0004075//biotin carboxylase activity	GO:0008152//metabolic process	K01959//pyruvate carboxylase subunit A [EC:6.4.1.1]
PA1409	1041	71	105	10.3012144	18.88191628	0.874190763	Up	6.64E-05	0.000144484	aphA	acetylpolyamine aminohydrolase	Product name confidence: class 2 (High similarity to functionally studied protein)	-	GO:0016787//hydrolase activity	GO:0044248//cellular catabolic process	K01066//esterase / lipase [EC:3.1.1.-];K04768//acetoin utilization protein AcuC;K01454//[EC:3.5.1.48];K01463//[EC:3.5.1.-]
PA1992	1695	186	275	16.5738746	30.37179707	0.873821362	Up	1.08E-10	3.57E-10	ercS	ErcS protein	Product name confidence: class 1: Function experimentally demonstrated in P. aeruginosa	GO:0016020//membrane	GO:0000156//phosphorelay response regulator activity;GO:0005524//ATP binding;GO:0000155//phosphorelay sensor kinase activity	GO:0000160//two-component signal transduction system (phosphorelay);GO:0035556//intracellular signal transduction;GO:0006355//regulation of transcription, DNA-dependent;GO:0023014//signal transduction by phosphorylation	K00936//[EC:2.7.3.-]
PA5144	399	23	34	8.706342486	15.95194044	0.87359325	Up	0.0234702	0.036642664	PA5144	hypothetical protein	Product name confidence: class 4 (Homologs of previously reported genes of unknown function, or no similarity to any previously reported sequences)	-	-	-	-
PA3106	768	419	619	82.40121395	150.8818246	0.872681531	Up	0	0	PA3106	oxidoreductase	Product name confidence: class 3 (Function proposed based on presence of conserved amino acid motif, structural feature or limited sequence similarity to an experimentally studied gene)	-	GO:0016491//oxidoreductase activity;GO:0000166//nucleotide binding	GO:0055114//oxidation-reduction process	K00540//[EC:1.-.-.-]
PA5053	534	671	991	189.7850812	347.4080645	0.872264656	Up	2.06E-12	8.46E-12	hslV	ATP-dependent protease peptidase subunit	Product name confidence: class 2 (High similarity to functionally studied protein)	GO:0005839//proteasome core complex;GO:0009376//HslUV protease complex	GO:0046872//metal ion binding;GO:0004298//threonine-type endopeptidase activity	GO:0006457//protein folding;GO:0006950//response to stress;GO:0051603//proteolysis involved in cellular protein catabolic process	K01419//ATP-dependent HslUV protease, peptidase subunit HslV [EC:3.4.25.2]
PA1987	753	107	158	21.46197123	39.27983085	0.872006127	Up	1.04E-06	2.63E-06	pqqC	pyrroloquinoline quinone biosynthesis protein PqqC	Product name confidence: class 2 (High similarity to functionally studied protein)	-	GO:0033732	GO:0018189//pyrroloquinoline quinone biosynthetic process;GO:0055114//oxidation-reduction process	K06137//pyrroloquinoline-quinone synthase [EC:1.3.3.11]
PA1585	2832	7136	10522	380.5768781	695.5246825	0.8699138	Up	3.02E-11	1.03E-10	sucA	2-oxoglutarate dehydrogenase E1	Product name confidence: class 2 (High similarity to functionally studied protein)	GO:0045248//cytosolic oxoglutarate dehydrogenase complex	GO:0030976//thiamine pyrophosphate binding;GO:0004591//oxoglutarate dehydrogenase (succinyl-transferring) activity	GO:0006568//tryptophan metabolic process;GO:0006099//tricarboxylic acid cycle;GO:0006554//lysine catabolic process	K00164//2-oxoglutarate dehydrogenase E1 component [EC:1.2.4.2]
PA3723	1107	913	1346	124.5672749	227.6171269	0.86968401	Up	0	0	PA3723	FMN oxidoreductase	Product name confidence: class 3 (Function proposed based on presence of conserved amino acid motif, structural feature or limited sequence similarity to an experimentally studied gene)	-	GO:0016491//oxidoreductase activity;GO:0010181//FMN binding	GO:0055114//oxidation-reduction process	K00219//2,4-dienoyl-CoA reductase (NADPH2) [EC:1.3.1.34];K00354//NADPH2 dehydrogenase [EC:1.6.99.1]
PA3505	804	38	56	7.138522863	13.03885562	0.869119774	Up	0.00376494	0.006727089	PA3505	L-aspartate dehydrogenase	Product name confidence: class 4 (Homologs of previously reported genes of unknown function, or no similarity to any previously reported sequences)	-	GO:0051287//NAD binding;GO:0033735//aspartate dehydrogenase activity;GO:0050661//NADP binding;GO:0016639//oxidoreductase activity, acting on the CH-NH2 group of donors, NAD or NADP as acceptor	GO:0055114//oxidation-reduction process;GO:0009435//NAD biosynthetic process;GO:0006742//NADP catabolic process	K06989//aspartate dehydrogenase [EC:1.4.1.21]
PA2336	1341	19	28	2.139959874	3.908739717	0.869119774	Up	0.0407178	0.060841402	PA2336	hypothetical protein	Product name confidence: class 4 (Homologs of previously reported genes of unknown function, or no similarity to any previously reported sequences)	-	-	-	-
PA4910	873	108	159	18.68488024	34.09497519	0.867687818	Up	1.07E-06	2.70E-06	PA4910	branched-chain amino acid ABC transporter ATP-binding protein	Product name confidence: class 1: Function experimentally demonstrated in P. aeruginosa.	-	GO:0005524//ATP binding;GO:0016887//ATPase activity	GO:0006200//ATP catabolic process	K01995//branched-chain amino acid transport system ATP-binding protein
PA4360a	264	36	53	20.5958339	37.58196129	0.867687818	Up	0.00488654	0.008609316	PA4360a	hypothetical protein	-	-	-	-	-
PA1908	1212	17	25	2.118493366	3.861400843	0.866085714	Up	0.0539214	0.078475798	PA1908	major facilitator superfamily (MFS) transporter	Product name confidence: class 3 (Function proposed based on presence of conserved amino acid motif, structural feature or limited sequence similarity to an experimentally studied gene)	GO:0016021//integral to membrane;GO:0005886//plasma membrane	GO:0005215//transporter activity	GO:0055085//transmembrane transport	K08151//MFS transporter, DHA1 family, tetracycline resistance protein
PA0527	684	1776	2610	392.1639485	714.3185096	0.86511059	Up	5.68E-12	2.11E-11	dnr	transcriptional regulator Dnr	Product name confidence: class 1 (Function experimentally demonstrated in P. aeruginosa)	GO:0005622//intracellular	GO:0003700//sequence-specific DNA binding transcription factor activity;GO:0003677//DNA binding	GO:0019333//denitrification pathway;GO:0006355//regulation of transcription, DNA-dependent	K01420//CRP/FNR family transcriptional regulator, anaerobic regulatory protein
PA2867	1473	8969	13174	919.64896	1674.258107	0.864366775	Up	1.66E-11	5.83E-11	PA2867	chemotaxis transducer	Product name confidence: class 3 (Function proposed based on presence of conserved amino acid motif, structural feature or limited sequence similarity to an experimentally studied gene)	GO:0016020//membrane	-	GO:0050896//response to stimulus	K03406//methyl-accepting chemotaxis protein
PA2263	987	32	47	4.896814275	8.91431966	0.864281217	Up	0.00826374	0.013970146	PA2263	2-hydroxyacid dehydrogenase	Product name confidence: class 3 (Function proposed based on presence of conserved amino acid motif, structural feature or limited sequence similarity to an experimentally studied gene)	-	GO:0051287//NAD binding;GO:0016616//oxidoreductase activity, acting on the CH-OH group of donors, NAD or NADP as acceptor	GO:0055114//oxidation-reduction process	K00032//phosphogluconate 2-dehydrogenase [EC:1.1.1.43]
PA4357	243	372	546	231.2157815	420.623824	0.863290695	Up	3.79E-13	1.86E-12	PA4357	hypothetical protein	Product name confidence: class 4 (Homologs of previously reported genes of unknown function, or no similarity to any previously reported sequences)	-	-	-	K07490//ferrous iron transport protein C
PA1277	1473	210	308	21.53264373	39.14312258	0.862233388	Up	1.43E-11	5.07E-11	cobQ	cobyric acid synthase	Product name confidence: class 2 (High similarity to functionally studied protein)	-	GO:0015420;GO:0004040//amidase activity	GO:0006541//glutamine metabolic process;GO:0009236//cobalamin biosynthetic process;GO:0051188//cofactor biosynthetic process	K02232//adenosylcobyric acid synthase [EC:6.3.5.10]
PA2689	915	15	22	2.47600189	4.501000746	0.862233388	Up	0.0717386	0.101707728	PA2689	hypothetical protein	Product name confidence: class 4 (Homologs of previously reported genes of unknown function, or no similarity to any previously reported sequences)	-	GO:0016787//hydrolase activity	-	K07017//
PA1530	378	461	676	184.20013	334.7822272	0.861948861	Up	5.05E-13	2.40E-12	PA1530	hypothetical protein	Product name confidence: class 4 (Homologs of previously reported genes of unknown function, or no similarity to any previously reported sequences)	-	-	-	-
PA0035	807	416	610	77.8575266	141.5023976	0.861918079	Up	0	0	trpA	tryptophan synthase subunit alpha	Product name confidence: class 1 (Function experimentally demonstrated in P. aeruginosa)	-	GO:0004834//tryptophan synthase activity;GO:0003849//3-deoxy-7-phosphoheptulonate synthase activity	GO:0006571//tyrosine biosynthetic process;GO:0009094//L-phenylalanine biosynthetic process;GO:0000162//tryptophan biosynthetic process	K01695//tryptophan synthase alpha chain [EC:4.2.1.20]
PA3668	423	101	148	36.0629968	65.49812176	0.860934248	Up	2.93E-06	7.15E-06	PA3668	hypothetical protein	Product name confidence: class 4 (Homologs of previously reported genes of unknown function, or no similarity to any previously reported sequences)	-	-	-	K02426//cysteine desulfuration protein SufE
PA4387	468	475	696	153.2952025	278.4010602	0.860852158	Up	1.06E-12	4.65E-12	PA4387	FxsA protein	Product name confidence: class 4 (Homologs of previously reported genes of unknown function, or no similarity to any previously reported sequences)	GO:0016020//membrane	-	-	K07113//UPF0716 protein FxsA
PA3687	2637	2123	3109	121.5963871	220.7080077	0.86003861	Up	5.91E-12	2.19E-11	ppc	phosphoenolpyruvate carboxylase	Product name confidence: class 2 (High similarity to functionally studied protein)	-	GO:0000287//magnesium ion binding;GO:0016814//hydrolase activity, acting on carbon-nitrogen (but not peptide) bonds, in cyclic amidines;GO:0008964//phosphoenolpyruvate carboxylase activity	GO:0006090//pyruvate metabolic process;GO:0019643;GO:0006107//oxaloacetate metabolic process	K01595//phosphoenolpyruvate carboxylase [EC:4.1.1.31]
PA4009	858	196	287	34.50242261	62.61842027	0.859889448	Up	7.77E-11	2.58E-10	PA4009	hypothetical protein	Product name confidence: class 4 (Homologs of previously reported genes of unknown function, or no similarity to any previously reported sequences)	-	GO:0008168//methyltransferase activity	GO:0032259//methylation	-
PA4452	309	110	161	53.76690189	97.5382355	0.85924953	Up	1.13E-06	2.83E-06	PA4452	hypothetical protein	Product name confidence: class 4 (Homologs of previously reported genes of unknown function, or no similarity to any previously reported sequences)	-	-	GO:0018970//toluene metabolic process	K07122//
PA3104	708	1343	1964	286.4992978	519.2968927	0.85802799	Up	3.51E-12	1.37E-11	xcpP	secretion protein XcpP	Product name confidence: class 1 (Function experimentally demonstrated in P. aeruginosa)	GO:0016021//integral to membrane;GO:0005886//plasma membrane	-	GO:0015031//protein transport;GO:0046903//secretion	K02452//general secretion pathway protein C
PA1941	1896	600	877	47.79623902	86.59020315	0.857306707	Up	0	0	PA1941	hypothetical protein	Product name confidence: class 4 (Homologs of previously reported genes of unknown function, or no similarity to any previously reported sequences)	-	GO:0020037//heme binding;GO:0009055//electron carrier activity	-	-
PA1063	252	39	57	23.37463689	42.34301839	0.85718016	Up	0.00386672	0.006899865	PA1063	hypothetical protein	Product name confidence: class 4 (Homologs of previously reported genes of unknown function, or no similarity to any previously reported sequences)	-	-	-	-
PA5170	1449	42670	62317	4447.69568	8050.922583	0.856096037	Up	2.29E-10	7.39E-10	arcD	arginine/ornithine antiporter	Product name confidence: class 1 (Function experimentally demonstrated in P. aeruginosa)	GO:0005887//integral to plasma membrane	GO:0015171//amino acid transmembrane transporter activity;GO:0043858	GO:0006527//arginine catabolic process;GO:0003333//amino acid transmembrane transport	K03758//arginine:ornithine antiporter
PA2826	486	415	606	128.9711684	233.4231111	0.855898822	Up	0	0	PA2826	glutathione peroxidase	Product name confidence: class 3 (Function proposed based on presence of conserved amino acid motif, structural feature or limited sequence similarity to an experimentally studied gene)	-	GO:0004602//glutathione peroxidase activity	GO:0006979//response to oxidative stress;GO:0055114//oxidation-reduction process	K00432//glutathione peroxidase [EC:1.11.1.9]
PA3183	1470	3994	5825	410.3661527	741.7987431	0.854116082	Up	0	0	zwf	glucose-6-phosphate 1-dehydrogenase	Product name confidence: class 1 (Function experimentally demonstrated in P. aeruginosa)	-	GO:0050661//NADP binding;GO:0008734//L-aspartate oxidase activity;GO:0004345//glucose-6-phosphate dehydrogenase activity	GO:0006098//pentose-phosphate shunt;GO:0044248//cellular catabolic process;GO:0006091//generation of precursor metabolites and energy	K00036//glucose-6-phosphate 1-dehydrogenase [EC:1.1.1.49]
PA5541	1338	197	287	22.2377539	40.154413	0.852547472	Up	1.06E-10	3.51E-10	pyrQ	dihydroorotase	Product name confidence: class 1 (Function experimentally demonstrated in P. aeruginosa)	-	GO:0046872//metal ion binding;GO:0004151//dihydroorotase activity	GO:0009117//nucleotide metabolic process	K01465//dihydroorotase [EC:3.5.2.3]
PA3775	783	81	118	15.62442572	28.21160168	0.852485411	Up	3.48E-05	7.78E-05	PA3775	hypothetical protein	Product name confidence: class 4 (Homologs of previously reported genes of unknown function, or no similarity to any previously reported sequences)	-	-	-	K07090//
PA2888	1617	88	128	8.219652533	14.8186093	0.850260746	Up	1.70E-05	3.90E-05	atuC	geranyl-CoA carboxylase subunit beta	class 1: Function experimentally demonstrated in P. aeruginosa	-	GO:0004658//propionyl-CoA carboxylase activity	-	K13778//geranyl-CoA carboxylase beta subunit [EC:6.4.1.5]
PA2394	1284	22	32	2.587846212	4.665438327	0.850260746	Up	0.0317144	0.04840056	pvdN	protein PvdN	Product name confidence: class 1 (Function experimentally demonstrated in P. aeruginosa)	-	GO:0030170//pyridoxal phosphate binding;GO:0016853//isomerase activity;GO:0008483//transaminase activity	GO:0008152//metabolic process;GO:0050896//response to stimulus	K04127//isopenicillin-N epimerase [EC:5.1.1.17];K11325//L-cysteine/cystine lyase
PA0480	798	97	141	18.35902655	33.07681769	0.849330875	Up	6.46E-06	1.53E-05	PA0480	hydrolase	Product name confidence: class 3 (Function proposed based on presence of conserved amino acid motif, structural feature or limited sequence similarity to an experimentally studied gene)	-	GO:0016740//transferase activity;GO:0047570//3-oxoadipate enol-lactonase activity	GO:0042952//beta-ketoadipate pathway	K01055//3-oxoadipate enol-lactonase [EC:3.1.1.24]
PA5140	771	550	799	107.7430135	193.9991823	0.84845625	Up	6.21E-13	2.90E-12	hisF1	imidazole glycerol phosphate synthase subunit HisF	Product name confidence: class 2 (High similarity to functionally studied protein)	GO:0005737//cytoplasm	GO:0003949//1-(5-phosphoribosyl)-5-[(5-phosphoribosylamino)methylideneamino]imidazole-4-carboxamide isomerase activity;GO:0000107//imidazoleglycerol-phosphate synthase activity;GO:0008940//nitrate reductase activity;GO:0016829//lyase activity	GO:0000105//histidine biosynthetic process	K02500//cyclase [EC:4.1.3.-]
PA2726	639	199	289	47.0362863	84.66511114	0.847993427	Up	1.12E-10	3.67E-10	PA2726	radical activating enzyme	Product name confidence: class 3 (Function proposed based on presence of conserved amino acid motif, structural feature or limited sequence similarity to an experimentally studied gene)	-	GO:0043365//[formate-C-acetyltransferase]-activating enzyme activity	GO:0055114//oxidation-reduction process	K04068//anaerobic ribonucleoside-triphosphate reductase activating protein [EC:1.97.1.4]
PA2253	987	104	151	15.91464639	28.63962274	0.847657386	Up	3.16E-06	7.69E-06	ansA	L-asparaginase I	Product name confidence: class 2 (High similarity to functionally studied protein)	-	GO:0008854//exodeoxyribonuclease V activity;GO:0004067//asparaginase activity	GO:0006531//aspartate metabolic process	K01424//L-asparaginase [EC:3.5.1.1]
PA4793	564	1827	2650	489.2606075	879.5778175	0.846208091	Up	3.54E-12	1.38E-11	PA4793	hypothetical protein	Product name confidence: class 4 (Homologs of previously reported genes of unknown function, or no similarity to any previously reported sequences)	-	-	-	-
PA4904	1056	227	329	32.46704373	58.32294937	0.845087651	Up	6.92E-12	2.53E-11	vanA	vanillate O-demethylase oxygenase	Product name confidence: class 2 (High similarity to functionally studied protein)	-	GO:0005506//iron ion binding;GO:0018489//vanillate monooxygenase activity;GO:0051537//2 iron, 2 sulfur cluster binding;GO:0008168//methyltransferase activity	GO:0032259//methylation;GO:0019439//aromatic compound catabolic process;GO:0018982//vanillin metabolic process;GO:0055114//oxidation-reduction process	K03862//vanillate monooxygenase [EC:1.14.13.82]
PA4072	1491	305	442	30.8960531	55.49477873	0.844929492	Up	7.63E-13	3.49E-12	PA4072	amino acid permease	Product name confidence: class 3 (Function proposed based on presence of conserved amino acid motif, structural feature or limited sequence similarity to an experimentally studied gene)	GO:0016021//integral to membrane	GO:0015171//amino acid transmembrane transporter activity	GO:0003333//amino acid transmembrane transport	K03294//basic amino acid/polyamine antiporter, APA family
PA2089	2652	370	536	21.07215787	37.83543819	0.844400095	Up	0	0	PA2089	hypothetical protein	Product name confidence: class 4 (Homologs of previously reported genes of unknown function, or no similarity to any previously reported sequences)	GO:0009279//cell outer membrane;GO:0005886//plasma membrane	GO:0004872//receptor activity;GO:0005215//transporter activity	GO:0006810//transport	K02014//iron complex outermembrane recepter protein
PA4964	2265	2310	3343	154.0368328	276.2966813	0.842942868	Up	0	0	parC	DNA topoisomerase IV subunit A	Product name confidence: class 1 (Function experimentally demonstrated in P. aeruginosa)	GO:0009295//nucleoid;GO:0009340//DNA topoisomerase IV complex;GO:0005694//chromosome;GO:0005886//plasma membrane	GO:0005524//ATP binding;GO:0003949//1-(5-phosphoribosyl)-5-[(5-phosphoribosylamino)methylideneamino]imidazole-4-carboxamide isomerase activity;GO:0003918//DNA topoisomerase (ATP-hydrolyzing) activity	GO:0006261//DNA-dependent DNA replication;GO:0007059//chromosome segregation;GO:0006265//DNA topological change	K02621//topoisomerase IV subunit A [EC:5.99.1.-]
PA5010	1122	1176	1700	158.3052332	283.6374437	0.841339051	Up	3.76E-12	1.45E-11	waaG	UDP-glucose:(heptosyl) LPS alpha 1,3-glucosyltransferase WaaG	Product name confidence: class 2 (High similarity to functionally studied protein)	GO:0009276//Gram-negative-bacterium-type cell wall	GO:0016740//transferase activity	GO:0009058//biosynthetic process	K02844//UDP-glucose:(heptosyl)LPS alpha-1,3-glucosyltransferase [EC:2.4.1.-]
PA0744	1104	788	1139	107.8047635	193.1355181	0.841192577	Up	1.32E-13	7.13E-13	PA0744	enoyl-CoA hydratase	Product name confidence: class 3 (Function proposed based on presence of conserved amino acid motif, structural feature or limited sequence similarity to an experimentally studied gene)	-	GO:0016853//isomerase activity;GO:0003860//3-hydroxyisobutyryl-CoA hydrolase activity	GO:0008152//metabolic process	K01692//enoyl-CoA hydratase [EC:4.2.1.17]
PA1759	2706	3190	4608	178.050705	318.7808148	0.840276658	Up	0	0	PA1759	transcriptional regulator	Product name confidence: class 3 (Function proposed based on presence of conserved amino acid motif, structural feature or limited sequence similarity to an experimentally studied gene)	GO:0005622//intracellular	GO:0000156//phosphorelay response regulator activity;GO:0043565//sequence-specific DNA binding;GO:0003700//sequence-specific DNA binding transcription factor activity	GO:0000160//two-component signal transduction system (phosphorelay);GO:0035556//intracellular signal transduction;GO:0006355//regulation of transcription, DNA-dependent	K03556//LuxR family transcriptional regulator, maltose regulon positive regulatory protein
PA2029	300	45	65	22.6554173	40.56015445	0.840207082	Up	0.00242076	0.004416911	PA2029	hypothetical protein	Product name confidence: class 4 (Homologs of previously reported genes of unknown function, or no similarity to any previously reported sequences)	-	-	-	-
PA2295	798	9	13	1.703414834	3.049635673	0.840207082	Up	0.1762778	0.228828222	PA2295	ABC transporter permease	Product name confidence: class 3 (Function proposed based on presence of conserved amino acid motif, structural feature or limited sequence similarity to an experimentally studied gene)	GO:0016020//membrane	-	-	K02050//NitT/TauT family transport system permease protein
PA1667	1332	302	436	34.24392404	61.27590901	0.83947195	Up	6.81E-13	3.15E-12	PA1667	hypothetical protein	Product name confidence: class 4 (Homologs of previously reported genes of unknown function, or no similarity to any previously reported sequences)	-	-	-	K11893//type VI secretion system protein ImpJ
PA4604	1005	841	1214	126.3894258	226.1310104	0.839283081	Up	1.58E-12	6.63E-12	PA4604	hypothetical protein	Product name confidence: class 4 (Homologs of previously reported genes of unknown function, or no similarity to any previously reported sequences)	-	-	-	K02234//cobalamin biosynthesis protein CobW
PA0898	1467	632	911	65.06804695	116.2507494	0.837218861	Up	2.51E-14	1.43E-13	aruD	succinylglutamic semialdehyde dehydrogenase	Product name confidence: class 1 (Function experimentally demonstrated in P. aeruginosa)	-	GO:0043824	GO:0019545;GO:0019544//arginine catabolic process to glutamate;GO:0055114//oxidation-reduction process	K06447//succinylglutamic semialdehyde dehydrogenase [EC:1.2.1.71]
PA1832	1026	861	1241	126.7466816	226.4289324	0.837110338	Up	1.48E-12	6.26E-12	PA1832	periplasmic protease	Product name confidence: class 3 (Function proposed based on presence of conserved amino acid motif, structural feature or limited sequence similarity to an experimentally studied gene)	GO:0005886//plasma membrane	GO:0004252//serine-type endopeptidase activity	GO:0006508//proteolysis	K04774//serine protease SohB [EC:3.4.21.-]
PA1078	441	593	854	203.0939147	362.5156662	0.83589633	Up	1.25E-12	5.41E-12	flgC	flagellar basal body rod protein FlgC	Product name confidence: class 2 (High similarity to functionally studied protein)	GO:0009429//bacterial-type flagellum basal body, proximal rod;GO:0009276//Gram-negative-bacterium-type cell wall	GO:0003774//motor activity;GO:0005198//structural molecule activity	GO:0001539//ciliary or flagellar motility	K02388//flagellar basal-body rod protein FlgC
PA2321	522	160	230	46.29459473	82.48307272	0.833254321	Up	1.44E-08	4.19E-08	PA2321	gluconokinase	Product name confidence: class 2 (High similarity to functionally studied protein)	-	GO:0004765//shikimate kinase activity;GO:0046316//gluconokinase activity;GO:0005524//ATP binding	GO:0019521//D-gluconate metabolic process;GO:0016310//phosphorylation;GO:0044248//cellular catabolic process;GO:0006091//generation of precursor metabolites and energy	K00851//gluconokinase [EC:2.7.1.12]
PA4199	1782	931	1338	78.90831838	140.558111	0.832917408	Up	5.65E-13	2.66E-12	PA4199	acyl-CoA dehydrogenase	Product name confidence: class 3 (Function proposed based on presence of conserved amino acid motif, structural feature or limited sequence similarity to an experimentally studied gene)	-	GO:0050660//flavin adenine dinucleotide binding;GO:0003995//acyl-CoA dehydrogenase activity	GO:0055114//oxidation-reduction process	K00257//[EC:1.3.99.-]
PA0081	1494	1926	2765	194.7092089	346.4591506	0.831364142	Up	2.78E-12	1.11E-11	fha1	Fha domain-containing protein	Product name confidence: class 1: Function experimentally demonstrated in P. aeruginosa.	-	-	-	K11913//type VI secretion system protein
PA3500	1020	124	178	18.36125323	32.6683597	0.831229486	Up	6.50E-07	1.67E-06	PA3500	hypothetical protein	Product name confidence: class 4 (Homologs of previously reported genes of unknown function, or no similarity to any previously reported sequences)	-	GO:0051537//2 iron, 2 sulfur cluster binding;GO:0046872//metal ion binding;GO:0016491//oxidoreductase activity	GO:0055114//oxidation-reduction process	K00517//[EC:1.14.-.-];K03862//vanillate monooxygenase [EC:1.14.13.82]
PA4883	615	23	33	5.648505125	10.0449163	0.830524528	Up	0.0324948	0.049494183	PA4883	hypothetical protein	Product name confidence: class 4 (Homologs of previously reported genes of unknown function, or no similarity to any previously reported sequences)	GO:0016021//integral to membrane	GO:0005506//iron ion binding;GO:0009055//electron carrier activity	GO:0022904//respiratory electron transport chain;GO:0006810//transport	K00122//formate dehydrogenase [EC:1.2.1.2]
PA3561	945	92	132	14.70404509	26.148671	0.830524528	Up	1.86E-05	4.26E-05	fruK	1-phosphofructokinase	Product name confidence: class 2 (High similarity to functionally studied protein)	-	GO:0008662//1-phosphofructokinase activity;GO:0008914//leucyltransferase activity	GO:0006000//fructose metabolic process;GO:0016310//phosphorylation;GO:0006013//mannose metabolic process;GO:0006810//transport;GO:0006096//glycolysis;GO:0006012//galactose metabolic process	K00882//1-phosphofructokinase [EC:2.7.1.56]
PA2325	1236	23	33	2.810542599	4.998077285	0.830524528	Up	0.0324948	0.049480304	PA2325	hypothetical protein	Product name confidence: class 4 (Homologs of previously reported genes of unknown function, or no similarity to any previously reported sequences)	-	GO:0050660//flavin adenine dinucleotide binding;GO:0003995//acyl-CoA dehydrogenase activity	GO:0055114//oxidation-reduction process	K00253//isovaleryl-CoA dehydrogenase [EC:1.3.8.4];K00257//[EC:1.3.99.-];K00249//acyl-CoA dehydrogenase [EC:1.3.99.3]
PA0427	1458	3023	4337	313.1564997	556.8515032	0.830408829	Up	0	0	oprM	multidrug ABC transporter	Product name confidence: class 1 (Function experimentally demonstrated in P. aeruginosa)	GO:0016021//integral to membrane;GO:0009279//cell outer membrane;GO:0005886//plasma membrane	GO:0005215//transporter activity;GO:0008289//lipid binding	GO:0046677//response to antibiotic;GO:0006810//transport	K03296//hydrophobic/amphiphilic exporter-1 (mainly G- bacteria), HAE1 family;K08721//multidrug resistance outer membrane protein OprJ
PA3427	912	794	1138	131.4941618	233.5903632	0.82898201	Up	1.59E-12	6.69E-12	PA3427	short-chain dehydrogenase	Product name confidence: class 3 (Function proposed based on presence of conserved amino acid motif, structural feature or limited sequence similarity to an experimentally studied gene)	-	GO:0000166//nucleotide binding;GO:0004303//estradiol 17-beta-dehydrogenase activity	GO:0055114//oxidation-reduction process	K00540//[EC:1.-.-.-];K00100//[EC:1.1.1.-] K01726 [EC:4.2.1.-]
PA1059	348	522	747	226.554173	401.836013	0.826750801	Up	0	0	PA1059	monovalent cation/H+ antiporter subunit G	Product name confidence: class 4 (Homologs of previously reported genes of unknown function, or no similarity to any previously reported sequences)	-	GO:0005451//monovalent cation:hydrogen antiporter activity	GO:0015992//proton transport	K05564//multicomponent K+:H+ antiporter subunit G
PA1819	1356	731	1046	81.42138664	144.4040897	0.826631905	Up	0	0	PA1819	amino acid permease	Product name confidence: class 3 (Function proposed based on presence of conserved amino acid motif, structural feature or limited sequence similarity to an experimentally studied gene)	GO:0016021//integral to membrane	GO:0015171//amino acid transmembrane transporter activity	GO:0003333//amino acid transmembrane transport	K03759//arginine:agmatine antiporter;K03294//basic amino acid/polyamine antiporter, APA family
PA3576	423	365	522	130.3266716	231.0136457	0.825845708	Up	6.18E-13	2.89E-12	PA3576	hypothetical protein	Product name confidence: class 4 (Homologs of previously reported genes of unknown function, or no similarity to any previously reported sequences)	-	-	-	-
PA0092	285	135	193	71.54342304	126.7710091	0.825333805	Up	2.61E-07	6.91E-07	PA0092	hypothetical protein	Product name confidence: class 4 (Homologs of previously reported genes of unknown function, or no similarity to any previously reported sequences)	-	-	-	-
PA1377	534	529	756	149.6219195	265.0257283	0.824810877	Up	0	0	PA1377	hypothetical protein	Product name confidence: class 4 (Homologs of previously reported genes of unknown function, or no similarity to any previously reported sequences)	-	GO:0008080//N-acetyltransferase activity	-	K03825//putative acetyltransferase [EC:2.3.1.-]
PA1237	1152	21	30	2.753262519	4.875018564	0.824265538	Up	0.0428286	0.063732337	PA1237	multidrug resistance efflux pump	Product name confidence: class 3 (Function proposed based on presence of conserved amino acid motif, structural feature or limited sequence similarity to an experimentally studied gene)	GO:0016020//membrane	-	GO:0055085//transmembrane transport	K03543//multidrug resistance protein A
PA3097	1002	203	290	30.59913314	54.17984704	0.824265538	Up	2.87E-10	9.19E-10	xcpX	general secretion pathway protein K	Product name confidence: class 1 (Function experimentally demonstrated in P. aeruginosa)	GO:0016021//integral to membrane;GO:0005886//plasma membrane	-	GO:0009306//protein secretion	K02460//general secretion pathway protein K
PA1924	477	21	30	6.649388724	11.77362974	0.824265538	Up	0.0428286	0.063749808	PA1924	hypothetical protein	Product name confidence: class 4 (Homologs of previously reported genes of unknown function, or no similarity to any previously reported sequences)	GO:0016021//integral to membrane	GO:0008565//protein transporter activity	GO:0015031//protein transport	-
PA5012	1038	852	1217	123.9718403	219.4829167	0.824096197	Up	1.47E-12	6.24E-12	waaF	heptosyltransferase II	Product name confidence: class 1 (Function experimentally demonstrated in P. aeruginosa)	GO:0009276//Gram-negative-bacterium-type cell wall	GO:0008920//lipopolysaccharide heptosyltransferase activity	GO:0009244//lipopolysaccharide core region biosynthetic process	K02843//heptosyltransferase II [EC:2.4.-.-]
PA0228	1206	180	257	22.54270378	39.89268922	0.823463818	Up	3.01E-09	9.11E-09	pcaF	beta-ketoadipyl CoA thiolase	Product name confidence: class 2 (High similarity to functionally studied protein)	-	GO:0033812	GO:0042952//beta-ketoadipate pathway;GO:0044255//cellular lipid metabolic process;GO:0019619//protocatechuate catabolic process	K07823//3-oxoadipyl-CoA thiolase [EC:2.3.1.174]
PA4368	903	401	572	67.0714089	118.5811825	0.822105275	Up	9.02E-14	4.96E-13	PA4368	hypothetical protein	Product name confidence: class 4 (Homologs of previously reported genes of unknown function, or no similarity to any previously reported sequences)	-	GO:0016881//acid-amino acid ligase activity	-	-
PA5220	822	122	174	22.41655239	39.62642827	0.821898523	Up	1.11E-06	2.78E-06	PA5220	hypothetical protein	Product name confidence: class 4 (Homologs of previously reported genes of unknown function, or no similarity to any previously reported sequences)	-	-	-	-
PA2200	1596	162	231	15.33073351	27.09484002	0.821591404	Up	2.00E-08	5.76E-08	PA2200	hypothetical protein	Product name confidence: class 4 (Homologs of previously reported genes of unknown function, or no similarity to any previously reported sequences)	-	-	-	K02488//two-component system, cell cycle response regulator;K14051//cyclic di-GMP phosphodiesterase Gmr [EC:3.1.4.52]
PA1516	516	87	124	25.46539153	44.98621782	0.82094518	Up	3.99E-05	8.85E-05	PA1516	hypothetical protein	Product name confidence: class 4 (Homologs of previously reported genes of unknown function, or no similarity to any previously reported sequences)	-	-	GO:0019428//allantoin biosynthetic process	K01463//[EC:3.5.1.-];K00365//urate oxidase [EC:1.7.3.3];K02083//allantoate deiminase [EC:3.5.3.9]
PA2678	804	154	219	28.92980318	50.99123895	0.817692884	Up	5.27E-08	1.48E-07	PA2678	ABC transporter permease	Product name confidence: class 3 (Function proposed based on presence of conserved amino acid motif, structural feature or limited sequence similarity to an experimentally studied gene)	GO:0016020//membrane	GO:0042626//ATPase activity, coupled to transmembrane movement of substances;GO:0005524//ATP binding	GO:0006810//transport	K09690//lipopolysaccharide transport system permease protein
PA2889	1161	121	172	15.74105939	27.73343894	0.817093882	Up	1.44E-06	3.60E-06	atuD	citronellyl-CoA dehydrogenase	class 3: Function proposed based on presence of conserved amino acid motif, structural feature or limited sequence similarity to an experimentally studied gene	-	GO:0050660//flavin adenine dinucleotide binding;GO:0003995//acyl-CoA dehydrogenase activity	GO:0055114//oxidation-reduction process	K11731//citronellyl-CoA dehydrogenase [EC:1.3.99.-]
PA1319	630	38	54	9.110114891	16.04577539	0.816652354	Up	0.0069836	0.011962444	cyoC	cytochrome o ubiquinol oxidase subunit III	Product name confidence: class 2 (High similarity to functionally studied protein)	GO:0005886//plasma membrane;GO:0016021//integral to membrane	GO:0008827//cytochrome o ubiquinol oxidase activity;GO:0004129//cytochrome-c oxidase activity	GO:0019646//aerobic electron transport chain	K02299//cytochrome o ubiquinol oxidase subunit III [EC:1.10.3.-]
PA1213	960	38	54	5.978512897	10.5300401	0.816652354	Up	0.0069836	0.011966219	PA1213	hypothetical protein	Product name confidence: class 4 (Homologs of previously reported genes of unknown function, or no similarity to any previously reported sequences)	-	GO:0016491//oxidoreductase activity	GO:0055114//oxidation-reduction process	-
PA5205	702	480	682	103.2725575	181.8673592	0.816429698	Up	1.03E-12	4.54E-12	PA5205	multiple drug resistance protein MarC	Product name confidence: class 4 (Homologs of previously reported genes of unknown function, or no similarity to any previously reported sequences)	GO:0016021//integral to membrane	-	-	K05595//multiple antibiotic resistance protein
PA2500	1227	713	1013	87.76589259	154.5511998	0.816352557	Up	1.56E-12	6.58E-12	PA2500	major facilitator superfamily (MFS) transporter	Product name confidence: class 3 (Function proposed based on presence of conserved amino acid motif, structural feature or limited sequence similarity to an experimentally studied gene)	GO:0016021//integral to membrane	-	GO:0055085//transmembrane transport	K03449//MFS transporter, CP family, cyanate transporter
PA0347	1152	164	233	21.50166919	37.86264418	0.816326505	Up	2.08E-08	5.99E-08	glpQ	glycerophosphoryl diester phosphodiesterase, periplasmic	Product name confidence: class 2 (High similarity to functionally studied protein)	-	GO:0008889//glycerophosphodiester phosphodiesterase activity	GO:0006071//glycerol metabolic process;GO:0044255//cellular lipid metabolic process	K01126//glycerophosphoryl diester phosphodiesterase [EC:3.1.4.46]
PA4168	2409	412	585	25.83100021	45.45969989	0.815484652	Up	2.97E-13	1.50E-12	fpvB	second ferric pyoverdine receptor FpvB	Product name confidence: class 1 (Function experimentally demonstrated in P. aeruginosa)	GO:0005886//plasma membrane;GO:0009279//cell outer membrane	GO:0004872//receptor activity;GO:0015343//siderophore transmembrane transporter activity;GO:0005506//iron ion binding	GO:0044718//siderophore transmembrane transport	K02014//iron complex outermembrane recepter protein
PA4810	627	479	680	115.3848473	203.0246966	0.815201455	Up	0	0	fdnI	nitrate-inducible formate dehydrogenase subunit gamma	Product name confidence: class 2 (High similarity to functionally studied protein)	GO:0016021//integral to membrane;GO:0009326//formate dehydrogenase complex	GO:0008863//formate dehydrogenase (NAD+) activity	GO:0022904//respiratory electron transport chain	K00127//formate dehydrogenase, gamma subunit
PA4920	828	1633	2318	297.876783	524.0715609	0.81504814	Up	4.54E-12	1.73E-11	nadE	NAD synthetase	Product name confidence: class 2 (High similarity to functionally studied protein)	-	GO:0003952//NAD+ synthase (glutamine-hydrolyzing) activity;GO:0005524//ATP binding;GO:0008795//NAD+ synthase activity	GO:0009435//NAD biosynthetic process;GO:0006520//cellular amino acid metabolic process	K01916//NAD+ synthase [EC:6.3.1.5]
PA5093	1533	213	302	20.98544851	36.87841832	0.813387484	Up	2.00E-10	6.45E-10	PA5093	histidine/phenylalanine ammonia-lyase	Product name confidence: class 3 (Function proposed based on presence of conserved amino acid motif, structural feature or limited sequence similarity to an experimentally studied gene)	-	GO:0004397//histidine ammonia-lyase activity	GO:0009058//biosynthetic process	K01745//histidine ammonia-lyase [EC:4.3.1.3]
PA0566	516	491	696	143.7184741	252.5032871	0.813056647	Up	7.02E-13	3.23E-12	PA0566	hypothetical protein	Product name confidence: class 4 (Homologs of previously reported genes of unknown function, or no similarity to any previously reported sequences)	-	-	-	-
PA4416	1377	5519	7819	605.3509952	1062.979211	0.812269587	Up	2.81E-11	9.59E-11	murF	UDP-N-acetylmuramoyl-tripeptide--D-alanyl-D- alanine ligase	Product name confidence: class 2 (High similarity to functionally studied protein)	GO:0009276//Gram-negative-bacterium-type cell wall;GO:0005737//cytoplasm	GO:0008766//UDP-N-acetylmuramoylalanyl-D-glutamyl-2,6-diaminopimelate-D-alanyl-D-alanine ligase activity;GO:0005524//ATP binding;GO:0047480//UDP-N-acetylmuramoyl-tripeptide-D-alanyl-D-alanine ligase activity	GO:0007049//cell cycle;GO:0008360//regulation of cell shape;GO:0051301//cell division;GO:0009252//peptidoglycan biosynthetic process	K01929//UDP-N-acetylmuramoyl-tripeptide--D-alanyl-D-alanine ligase [EC:6.3.2.10]
PA1349	351	12	17	5.163627874	9.066701193	0.812192706	Up	0.132563	0.177076775	PA1349	hypothetical protein	Product name confidence: class 4 (Homologs of previously reported genes of unknown function, or no similarity to any previously reported sequences)	-	-	-	-
PA1930	1296	264	374	30.76661608	54.02242794	0.812192706	Up	1.46E-12	6.21E-12	PA1930	chemotaxis transducer	Product name confidence: class 3 (Function proposed based on presence of conserved amino acid motif, structural feature or limited sequence similarity to an experimentally studied gene)	GO:0016020//membrane	GO:0000155//phosphorelay sensor kinase activity	GO:0000160//two-component signal transduction system (phosphorelay);GO:0006355//regulation of transcription, DNA-dependent;GO:0006935//chemotaxis;GO:0023014//signal transduction by phosphorylation	K03406//methyl-accepting chemotaxis protein
PA2274	378	12	17	4.794797311	8.419079679	0.812192706	Up	0.132563	0.177120347	PA2274	hypothetical protein	Product name confidence: class 4 (Homologs of previously reported genes of unknown function, or no similarity to any previously reported sequences)	-	-	-	-
PA2647	1848	1668	2362	136.3248054	239.2684436	0.811582041	Up	9.51E-12	3.41E-11	nuoL	NADH dehydrogenase subunit L	Product name confidence: class 2 (High similarity to functionally studied protein)	GO:0005886//plasma membrane;GO:0016021//integral to membrane	GO:0003938//IMP dehydrogenase activity;GO:0048038//quinone binding;GO:0008137//NADH dehydrogenase (ubiquinone) activity	GO:0042773//ATP synthesis coupled electron transport	K00341//NADH-quinone oxidoreductase subunit L [EC:1.6.5.3]
PA3431	687	178	252	39.13308373	68.66751039	0.811238858	Up	6.71E-09	1.98E-08	PA3431	hypothetical protein	Product name confidence: class 4 (Homologs of previously reported genes of unknown function, or no similarity to any previously reported sequences)	GO:0016020//membrane	GO:0016787//hydrolase activity	-	K01238//[EC:3.2.1.-];K05339//holin-like protein LrgB
PA5413	1041	1135	1606	164.6743428	288.8034052	0.81047196	Up	3.18E-12	1.25E-11	ltaA	low specificity l-threonine aldolase	Product name confidence: class 2 (High similarity to functionally studied protein)	-	GO:0030170//pyridoxal phosphate binding;GO:0004793//threonine aldolase activity	GO:0006563//L-serine metabolic process;GO:0006567//threonine catabolic process;GO:0006544//glycine metabolic process	K01620//threonine aldolase [EC:4.1.2.5]
PA4015	456	548	775	181.508314	318.1591063	0.809712782	Up	1.12E-12	4.87E-12	PA4015	hypothetical protein	Product name confidence: class 4 (Homologs of previously reported genes of unknown function, or no similarity to any previously reported sequences)	-	GO:0016491//oxidoreductase activity	GO:0055114//oxidation-reduction process	K01726//[EC:4.2.1.-];K00344//NADPH2:quinone reductase [EC:1.6.5.5];K07068//;K02618//oxepin-CoA hydrolase / 3-oxo-5,6-dehydrosuberyl-CoA semialdehyde dehydrogenase [EC:3.7.1.16 1.17.1.7]
PA1910	2415	75	106	4.690562587	8.216677252	0.808794129	Up	0.000177056	0.00036864	femA	ferric-mycobactin receptor, FemA	Product name confidence: class 1: Function experimentally demonstrated in P. aeruginosa	GO:0005886//plasma membrane;GO:0009279//cell outer membrane	GO:0004872//receptor activity;GO:0015343//siderophore transmembrane transporter activity;GO:0005506//iron ion binding	GO:0044718//siderophore transmembrane transport	K02014//iron complex outermembrane recepter protein
PA2300	1452	63	89	6.553219879	11.47442386	0.808145872	Up	0.000596408	0.001175071	chiC	chitinase	Product name confidence: class 2 (High similarity to functionally studied protein)	GO:0005576//extracellular region	GO:0004568//chitinase activity;GO:0003899//DNA-directed RNA polymerase activity;GO:0030246//carbohydrate binding	GO:0005975//carbohydrate metabolic process;GO:0006032//chitin catabolic process;GO:0044248//cellular catabolic process	K01183//chitinase [EC:3.2.1.14]
PA1041	633	575	812	137.1971032	240.1374073	0.807610136	Up	3.56E-13	1.77E-12	PA1041	hypothetical protein	Product name confidence: class 3 (Function proposed based on presence of conserved amino acid motif, structural feature or limited sequence similarity to an experimentally studied gene)	GO:0071944//cell periphery;GO:0016020//membrane	-	-	K03286//OmpA-OmpF porin, OOP family
PA2098	930	17	24	2.760875226	4.830986138	0.807192024	Up	0.0752544	0.106027865	PA2098	esterase	Product name confidence: class 3 (Function proposed based on presence of conserved amino acid motif, structural feature or limited sequence similarity to an experimentally studied gene)	-	-	-	K01066//esterase / lipase [EC:3.1.1.-];K03379//cyclohexanone monooxygenase [EC:1.14.13.22]
PA5305	345	849	1198	371.6801794	650.0476928	0.806483814	Up	3.81E-13	1.87E-12	PA5305	hypothetical protein	Product name confidence: class 4 (Homologs of previously reported genes of unknown function, or no similarity to any previously reported sequences)	-	-	-	K09978//hypothetical protein
PA0752	1518	168	237	16.7154594	29.22698877	0.806118191	Up	2.24E-08	6.45E-08	PA0752	hypothetical protein	Product name confidence: class 4 (Homologs of previously reported genes of unknown function, or no similarity to any previously reported sequences)	-	-	-	K07793//putative tricarboxylic transport membrane protein
PA2354	1131	39	55	5.208141907	9.103482942	0.80564986	Up	0.00712392	0.012183586	PA2354	transcriptional regulator	Product name confidence: class 3 (Function proposed based on presence of conserved amino acid motif, structural feature or limited sequence similarity to an experimentally studied gene)	-	GO:0017111//nucleoside-triphosphatase activity;GO:0003677//DNA binding;GO:0005524//ATP binding;GO:0008134//transcription factor binding	GO:0006355//regulation of transcription, DNA-dependent	K11917//sigma-54 specific transcriptional regulator;K07712//two-component system, NtrC family, nitrogen regulation response regulator GlnG
PA4736	294	345	486	177.2362578	309.4542396	0.804052317	Up	9.10E-13	4.09E-12	PA4736	hypothetical protein	Product name confidence: class 4 (Homologs of previously reported genes of unknown function, or no similarity to any previously reported sequences)	-	-	-	-
PA4809	930	377	531	61.22646825	106.8855683	0.803839703	Up	4.20E-13	2.03E-12	fdhE	formate dehydrogenase subunit epsilon	Product name confidence: class 2 (High similarity to functionally studied protein)	GO:0005737//cytoplasm	-	GO:0006091//generation of precursor metabolites and energy	K02380//FdhE protein
PA0743	897	334	470	56.23864271	98.08733004	0.802505019	Up	3.65E-13	1.80E-12	PA0743	3-hydroxyisobutyrate dehydrogenase	Product name confidence: class 3 (Function proposed based on presence of conserved amino acid motif, structural feature or limited sequence similarity to an experimentally studied gene)	-	GO:0051287//NAD binding;GO:0008442//3-hydroxyisobutyrate dehydrogenase activity;GO:0004616//phosphogluconate dehydrogenase (decarboxylating) activity	GO:0006098//pentose-phosphate shunt;GO:0006573//valine metabolic process	K00020//3-hydroxyisobutyrate dehydrogenase [EC:1.1.1.31]
PA2266	1320	253	356	28.94858877	50.48746498	0.802432221	Up	8.84E-12	3.19E-11	PA2266	cytochrome C	Product name confidence: class 3 (Function proposed based on presence of conserved amino acid motif, structural feature or limited sequence similarity to an experimentally studied gene)	GO:0016020//membrane	GO:0020037//heme binding;GO:0005506//iron ion binding;GO:0009055//electron carrier activity;GO:0033717	GO:0055114//oxidation-reduction process	K00119//[EC:1.1.99.-];K08261//D-sorbitol dehydrogenase (acceptor) [EC:1.1.99.21];K00256//isoquinoline 1-oxidoreductase [EC:1.3.99.16]
PA1438	1446	283	398	29.55962699	51.52550741	0.801658743	Up	5.03E-13	2.39E-12	PA1438	two-component sensor	Product name confidence: class 3 (Function proposed based on presence of conserved amino acid motif, structural feature or limited sequence similarity to an experimentally studied gene)	GO:0016021//integral to membrane	GO:0000155//phosphorelay sensor kinase activity;GO:0005524//ATP binding	GO:0023014//signal transduction by phosphorylation;GO:0000160//two-component signal transduction system (phosphorelay)	K07644//two-component system, OmpR family, heavy metal sensor histidine kinase CusS [EC:2.7.13.3]
PA2521	1455	64	90	6.643512976	11.57942554	0.801545461	Up	0.000607662	0.001195509	czcB	resistance-nodulation-cell division (RND) divalent metal cation efflux membrane fusion protein CzcB	Product name confidence: class 2 (High similarity to functionally studied protein)	GO:0016020//membrane	-	GO:0055085//transmembrane transport;GO:0051301//cell division	K15727//cobalt-zinc-cadmium resistance protein CzcB
PA4969	819	237	333	43.70642164	76.11457556	0.800327483	Up	4.52E-11	1.51E-10	cpdA	cAMP phosphodiesterase	Product name confidence: class 1: Function experimentally demonstrated in P. aeruginosa	-	GO:0046872//metal ion binding;GO:0004115//3',5'-cyclic-AMP phosphodiesterase activity;GO:0000166//nucleotide binding	-	K03651//Icc protein
PA0439	1278	168	236	19.85451281	34.56914572	0.800017992	Up	2.96E-08	8.44E-08	PA0439	dihydropyrimidine dehydrogenase	Product name confidence: class 3 (Function proposed based on presence of conserved amino acid motif, structural feature or limited sequence similarity to an experimentally studied gene)	GO:0005737//cytoplasm	GO:0051536//iron-sulfur cluster binding;GO:0004158//dihydroorotate oxidase activity;GO:0009055//electron carrier activity;GO:0017113//dihydropyrimidine dehydrogenase (NADP+) activity;GO:0004159//dihydrouracil dehydrogenase (NAD+) activity	GO:0055114//oxidation-reduction process;GO:0006222//UMP biosynthetic process	K00207//dihydropyrimidine dehydrogenase (NADP+) [EC:1.3.1.2]
PA4299	738	47	66	9.618831191	16.74152717	0.799497633	Up	0.00340282	0.006102151	tadD	protein TadD	class 2: Function of highly similar gene experimentally demonstrated in another organism (and gene context consistent in terms of pathways its involved in (if known).	GO:0005886//plasma membrane	-	-	-
PA2344	933	94	132	15.21692909	26.48498831	0.799497633	Up	3.43E-05	7.67E-05	mtlZ	fructokinase	Product name confidence: class 2 (High similarity to functionally studied protein)	-	GO:0008865//fructokinase activity;GO:0008959//phosphate acetyltransferase activity	GO:0044248//cellular catabolic process;GO:0006000//fructose metabolic process;GO:0006013//mannose metabolic process;GO:0016310//phosphorylation	K00847//fructokinase [EC:2.7.1.4]
PA4591	1278	99	139	11.69998076	20.36064091	0.799276818	Up	2.13E-05	4.87E-05	PA4591	hypothetical protein	Product name confidence: class 4 (Homologs of previously reported genes of unknown function, or no similarity to any previously reported sequences)	-	-	-	K02005//HlyD family secretion protein
PA3702	1044	733	1029	106.0435561	184.5110474	0.799050244	Up	6.62E-14	3.69E-13	wspR	two-component response regulator	Product name confidence: class 3 (Function proposed based on presence of conserved amino acid motif, structural feature or limited sequence similarity to an experimentally studied gene)	-	GO:0000156//phosphorelay response regulator activity;GO:0046872//metal ion binding;GO:0016849//phosphorus-oxygen lyase activity	GO:0000160//two-component signal transduction system (phosphorelay);GO:0035556//intracellular signal transduction;GO:0006355//regulation of transcription, DNA-dependent;GO:0009190//cyclic nucleotide biosynthetic process	K11444//two-component system, chemotaxis family, response regulator WspR [EC:2.7.7.65]
PA5057	858	487	683	85.72795822	149.0187493	0.797656171	Up	2.51E-13	1.29E-12	phaD	poly(3-hydroxyalkanoic acid) depolymerase	Product name confidence: class 1 (Function experimentally demonstrated in P. aeruginosa)	GO:0016021//integral to membrane	GO:0016298//lipase activity;GO:0008137//NADH dehydrogenase (ubiquinone) activity;GO:0003677//DNA binding	GO:0044248//cellular catabolic process;GO:0006355//regulation of transcription, DNA-dependent;GO:0042773//ATP synthesis coupled electron transport	K01066//esterase / lipase [EC:3.1.1.-]
PA1456	375	963	1350	387.8607441	673.9225663	0.797044069	Up	1.93E-12	7.95E-12	cheY	chemotaxis protein CheY	Product name confidence: class 1 (Function experimentally demonstrated in P. aeruginosa)	GO:0005737//cytoplasm	GO:0000156//phosphorelay response regulator activity;GO:0046872//metal ion binding;GO:0003677//DNA binding	GO:0000160//two-component signal transduction system (phosphorelay);GO:0035556//intracellular signal transduction;GO:0006355//regulation of transcription, DNA-dependent;GO:0006935//chemotaxis;GO:0001539//ciliary or flagellar motility	K03413//two-component system, chemotaxis family, response regulator CheY
PA4811	930	1194	1672	193.9108835	336.558701	0.795464376	Up	2.29E-12	9.30E-12	fdnH	nitrate-inducible formate dehydrogenase subunit beta	Product name confidence: class 2 (High similarity to functionally studied protein)	GO:0016021//integral to membrane	GO:0009055//electron carrier activity;GO:0051536//iron-sulfur cluster binding;GO:0008863//formate dehydrogenase (NAD+) activity	GO:0045333//cellular respiration	K00124//formate dehydrogenase, beta subunit
PA1980	678	5	7	1.113835659	1.932750723	0.795119192	Up	0.344326	0.413099907	eraR	response regulator EraR	Product name confidence: class 1: Function experimentally demonstrated in P. aeruginosa	GO:0005622//intracellular	GO:0000156//phosphorelay response regulator activity;GO:0043565//sequence-specific DNA binding;GO:0003700//sequence-specific DNA binding transcription factor activity	GO:0000160//two-component signal transduction system (phosphorelay);GO:0035556//intracellular signal transduction;GO:0006355//regulation of transcription, DNA-dependent	K07686//two-component system, NarL family, uhpT operon response regulator UhpA;K07689//two-component system, NarL family, invasion response regulator UvrY
PA2763	210	10	14	7.192195967	12.48004752	0.795119192	Up	0.1802356	0.233185444	PA2763	hypothetical protein	Product name confidence: class 4 (Homologs of previously reported genes of unknown function, or no similarity to any previously reported sequences)	-	-	-	-
PA2890	795	35	49	6.649388724	11.53815714	0.795119192	Up	0.01203288	0.019745705	atuE	isohexenylglutaconyl-CoA hydratase	class 3: Function proposed based on presence of conserved amino acid motif, structural feature or limited sequence similarity to an experimentally studied gene	-	-	-	K13779//isohexenylglutaconyl-CoA hydratase [EC:4.2.1.57]
PA0597	675	330	462	73.83987859	128.1284879	0.795119192	Up	3.43E-13	1.72E-12	PA0597	nucleotidyl transferase	Product name confidence: class 3 (Function proposed based on presence of conserved amino acid motif, structural feature or limited sequence similarity to an experimentally studied gene)	GO:0016020//membrane	GO:0016779//nucleotidyltransferase activity	GO:0009058//biosynthetic process	K00992//[EC:2.7.7.-];K00966//mannose-1-phosphate guanylyltransferase [EC:2.7.7.13]
PA4936	747	1166	1632	235.7538292	408.9846899	0.794765634	Up	0	0	PA4936	rRNA methylase	Product name confidence: class 3 (Function proposed based on presence of conserved amino acid motif, structural feature or limited sequence similarity to an experimentally studied gene)	GO:0005737//cytoplasm	GO:0070039;GO:0003723//RNA binding	GO:0000451//rRNA 2'-O-methylation	K03218//23S rRNA (guanosine2251-2'-O)-methyltransferase [EC:2.1.1.185]
PA1804	273	5651	7909	3126.392262	5423.334938	0.79468147	Up	2.42E-11	8.36E-11	hupB	DNA-binding protein HU	Product name confidence: class 1 (Function experimentally demonstrated in P. aeruginosa)	GO:0005694//chromosome	GO:0003677//DNA binding	GO:0030261//chromosome condensation	K03530//DNA-binding protein HU-beta
PA3845	897	223	312	37.54855486	65.11329143	0.794194684	Up	2.39E-10	7.68E-10	PA3845	transcriptional regulator	Product name confidence: class 3 (Function proposed based on presence of conserved amino acid motif, structural feature or limited sequence similarity to an experimentally studied gene)	-	GO:0003700//sequence-specific DNA binding transcription factor activity;GO:0003677//DNA binding	GO:0006355//regulation of transcription, DNA-dependent	K03566//LysR family transcriptional regulator, glycine cleavage system transcriptional activator
PA5137	756	452	632	90.30201603	156.495834	0.793294151	Up	4.69E-13	2.25E-12	PA5137	hypothetical protein	Product name confidence: class 4 (Homologs of previously reported genes of unknown function, or no similarity to any previously reported sequences)	GO:0030288//outer membrane-bounded periplasmic space	GO:0005215//transporter activity	GO:0006810//transport	K02030//polar amino acid transport system substrate-binding protein
PA4337	612	156	218	38.49940194	66.68260687	0.792474471	Up	1.26E-07	3.42E-07	PA4337	hypothetical protein	Product name confidence: class 4 (Homologs of previously reported genes of unknown function, or no similarity to any previously reported sequences)	-	-	-	-
PA3957	837	212	296	38.25526457	66.20240264	0.791225276	Up	7.77E-10	2.42E-09	PA3957	short-chain dehydrogenase	Product name confidence: class 3 (Function proposed based on presence of conserved amino acid motif, structural feature or limited sequence similarity to an experimentally studied gene)	-	-	GO:0008152//metabolic process	K07124//;K00059//3-oxoacyl-[acyl-carrier protein] reductase [EC:1.1.1.100];K00224//[EC:1.3.1.-];K04708//3-dehydrosphinganine reductase [EC:1.1.1.102]
PA2160	2151	48	67	3.370401457	5.830984547	0.790819055	Up	0.00346372	0.006203166	PA2160	glycosyl hydrolase	Product name confidence: class 3 (Function proposed based on presence of conserved amino acid motif, structural feature or limited sequence similarity to an experimentally studied gene)	-	GO:0043169//cation binding;GO:0019156//isoamylase activity	GO:0005980//glycogen catabolic process	K02438//glycogen operon protein GlgX [EC:3.2.1.-]
PA0862	783	1599	2230	308.4377374	533.1514555	0.789566136	Up	4.42E-12	1.68E-11	PA0862	hypothetical protein	Product name confidence: class 4 (Homologs of previously reported genes of unknown function, or no similarity to any previously reported sequences)	-	-	-	-
PA3124	912	408	568	67.56878842	116.5899177	0.787014143	Up	4.46E-13	2.15E-12	PA3124	transcriptional regulator	Product name confidence: class 3 (Function proposed based on presence of conserved amino acid motif, structural feature or limited sequence similarity to an experimentally studied gene)	-	GO:0003700//sequence-specific DNA binding transcription factor activity;GO:0003677//DNA binding	GO:0006355//regulation of transcription, DNA-dependent	K10918//LysR family transcriptional regulator, transcriptional activator AphB
PA1236	1512	120	167	11.98699328	20.67626921	0.786506062	Up	4.33E-06	1.04E-05	PA1236	major facilitator superfamily (MFS) transporter	Product name confidence: class 3 (Function proposed based on presence of conserved amino acid motif, structural feature or limited sequence similarity to an experimentally studied gene)	GO:0016021//integral to membrane;GO:0005886//plasma membrane	-	GO:0055085//transmembrane transport	K03446//MFS transporter, DHA2 family, multidrug resistance protein B
PA4465	861	3945	5490	692.0295875	1193.649145	0.786473214	Up	0	0	PA4465	hypothetical protein	Product name confidence: class 4 (Homologs of previously reported genes of unknown function, or no similarity to any previously reported sequences)	-	GO:0005524//ATP binding;GO:0005525//GTP binding	-	K06958//UPF0042 nucleotide-binding protein
PA1692	267	23	32	13.01060169	22.43604049	0.786130409	Up	0.04455	0.065968503	PA1692	translocation protein in type III secretion	Product name confidence: class 3 (Function proposed based on presence of conserved amino acid motif, structural feature or limited sequence similarity to an experimentally studied gene)	-	-	-	K03227//type III secretion protein SctS
PA1278	522	82	114	23.7259798	40.8829143	0.785030375	Up	0.000150778	0.000315988	cobP	adenosylcobinamide kinase	Product name confidence: class 2 (High similarity to functionally studied protein)	-	GO:0005525//GTP binding;GO:0005524//ATP binding;GO:0008820//cobinamide phosphate guanylyltransferase activity;GO:0043752	GO:0009236//cobalamin biosynthetic process;GO:0016310//phosphorylation;GO:0051188//cofactor biosynthetic process	K02231//adenosylcobinamide kinase / adenosylcobinamide-phosphate guanylyltransferase [EC:2.7.1.156 2.7.7.62]
PA2578	561	82	114	22.07658013	38.04078657	0.785030375	Up	0.000150778	0.00031611	PA2578	acetyltransferase	Product name confidence: class 3 (Function proposed based on presence of conserved amino acid motif, structural feature or limited sequence similarity to an experimentally studied gene)	-	GO:0008080//N-acetyltransferase activity	-	K00663//aminoglycoside N6'-acetyltransferase [EC:2.3.1.82]
PA5390	1155	159	221	20.7919847	35.81935718	0.784711969	Up	1.32E-07	3.59E-07	PA5390	acetylornithine deacetylase	Product name confidence: class 3 (Function proposed based on presence of conserved amino acid motif, structural feature or limited sequence similarity to an experimentally studied gene)	GO:0005737//cytoplasm	GO:0050897//cobalt ion binding;GO:0008777//acetylornithine deacetylase activity;GO:0008270//zinc ion binding;GO:0008237//metallopeptidase activity	GO:0006526//arginine biosynthetic process;GO:0006508//proteolysis	K01438//acetylornithine deacetylase [EC:3.5.1.16]
PA2332	906	249	346	41.50992573	71.49166297	0.784318661	Up	4.17E-11	1.40E-10	PA2332	transcriptional regulator	Product name confidence: class 3 (Function proposed based on presence of conserved amino acid motif, structural feature or limited sequence similarity to an experimentally studied gene)	GO:0005622//intracellular	GO:0003700//sequence-specific DNA binding transcription factor activity;GO:0043565//sequence-specific DNA binding	GO:0006355//regulation of transcription, DNA-dependent	K07506//AraC family transcriptional regulator;K06599//AraC family transcriptional regulator, chemosensory pili system protein ChpD
PA4363	903	216	300	36.12824021	62.19292786	0.783623553	Up	8.29E-10	2.58E-09	iciA	chromosome replication initiation inhibitor protein	Product name confidence: class 2 (High similarity to functionally studied protein)	-	GO:0003677//DNA binding;GO:0003700//sequence-specific DNA binding transcription factor activity	GO:0008156//negative regulation of DNA replication;GO:0006355//regulation of transcription, DNA-dependent	K05596//LysR family transcriptional regulator, chromosome initiation inhibitor
PA0064	984	487	676	74.75059772	128.6053678	0.782793839	Up	2.51E-13	1.29E-12	PA0064	hypothetical protein	Product name confidence: class 4 (Homologs of previously reported genes of unknown function, or no similarity to any previously reported sequences)	-	-	-	-
PA1465	408	574	796	212.4870838	365.2249202	0.781410059	Up	4.88E-13	2.33E-12	PA1465	hypothetical protein	Product name confidence: class 4 (Homologs of previously reported genes of unknown function, or no similarity to any previously reported sequences)	-	-	-	-
PA0083	519	655	908	190.6139798	327.5110738	0.780889756	Up	8.36E-13	3.79E-12	PA0083	hypothetical protein	Product name confidence: class 4 (Homologs of previously reported genes of unknown function, or no similarity to any previously reported sequences)	-	-	-	K11901//type VI secretion system protein ImpB
PA2573	1608	687	952	64.52848956	110.8302728	0.780343839	Up	0	0	PA2573	chemotaxis transducer	Product name confidence: class 3 (Function proposed based on presence of conserved amino acid motif, structural feature or limited sequence similarity to an experimentally studied gene)	GO:0016021//integral to membrane;GO:0005737//cytoplasm	GO:0004871//signal transducer activity	GO:0006935//chemotaxis;GO:0007165//signal transduction	K03406//methyl-accepting chemotaxis protein
PA4348	786	4538	6287	872.0125843	1497.367534	0.780007519	Up	1.99E-11	6.92E-11	PA4348	hypothetical protein	Product name confidence: class 4 (Homologs of previously reported genes of unknown function, or no similarity to any previously reported sequences)	-	GO:0016787//hydrolase activity	-	-
PA1270	2040	52	72	3.849940194	6.607083983	0.779177648	Up	0.00277256	0.005023357	PA1270	hypothetical protein	Product name confidence: class 4 (Homologs of previously reported genes of unknown function, or no similarity to any previously reported sequences)	GO:0005886//plasma membrane	-	GO:0006810//transport	K03468//p-hydroxybenzoic acid efflux pump subunit AaeB
PA5008	735	964	1333	198.0936261	339.5082316	0.777264094	Up	0	0	PA5008	hypothetical protein	Product name confidence: class 4 (Homologs of previously reported genes of unknown function, or no similarity to any previously reported sequences)	GO:0016020//membrane	GO:0005524//ATP binding;GO:0004674//protein serine/threonine kinase activity	GO:0009103//lipopolysaccharide biosynthetic process;GO:0006468//protein phosphorylation	K02848//heptose (I) phosphotransferase [EC:2.7.1.-]
PA4149	1041	68	94	9.865951816	16.90381077	0.776818375	Up	0.000649824	0.001273843	PA4149	hypothetical protein	Product name confidence: class 4 (Homologs of previously reported genes of unknown function, or no similarity to any previously reported sequences)	-	GO:0003951//NAD+ kinase activity	GO:0016310//phosphorylation;GO:0006741//NADP biosynthetic process	K00858//NAD+ kinase [EC:2.7.1.23]
PA4558	441	729	1007	249.6719457	427.4628523	0.775765329	Up	1.07E-12	4.69E-12	PA4558	FkbP-type peptidyl-prolyl cis-trans isomerase	Product name confidence: class 3 (Function proposed based on presence of conserved amino acid motif, structural feature or limited sequence similarity to an experimentally studied gene)	GO:0016020//membrane	GO:0003755//peptidyl-prolyl cis-trans isomerase activity;GO:0005528//FK506 binding	GO:0006457//protein folding;GO:0000413//protein peptidyl-prolyl isomerization	K03774//FKBP-type peptidyl-prolyl cis-trans isomerase SlpA [EC:5.2.1.8]
PA4092	513	21	29	6.182764954	10.58249644	0.775355937	Up	0.058801	0.085143848	hpaC	4-hydroxyphenylacetate 3-monooxygenase small subunit	Product name confidence: class 2 (High similarity to functionally studied protein)	-	GO:0042602//riboflavin reductase (NADPH) activity;GO:0051287//NAD binding;GO:0016651//oxidoreductase activity, acting on NAD(P)H;GO:0052881;GO:0010181//FMN binding;GO:0018660//4-hydroxyphenylacetate,NADH:oxygen oxidoreductase (3-hydroxylating) activity	GO:0042537//benzene-containing compound metabolic process;GO:0044248//cellular catabolic process;GO:0055114//oxidation-reduction process	K00484//4-hydroxyphenylacetate-3-monooxygenase small chain [EC:1.14.14.9]
PA0815	954	1232	1700	195.0487359	333.586176	0.774224855	Up	3.33E-12	1.30E-11	PA0815	transcriptional regulator	Product name confidence: class 3 (Function proposed based on presence of conserved amino acid motif, structural feature or limited sequence similarity to an experimentally studied gene)	-	GO:0003700//sequence-specific DNA binding transcription factor activity;GO:0003677//DNA binding	GO:0006355//regulation of transcription, DNA-dependent	K04761//LysR family transcriptional regulator, hydrogen peroxide-inducible genes activator
PA4752	624	566	781	136.997502	234.3008922	0.77421286	Up	2.18E-13	1.13E-12	ftsJ	cell division protein FtsJ	Product name confidence: class 2 (High similarity to functionally studied protein)	GO:0005737//cytoplasm	GO:0008650//rRNA (uridine-2'-O-)-methyltransferase activity	GO:0043093//cytokinesis by binary fission;GO:0001510//RNA methylation;GO:0000154//rRNA modification	K02427//23S rRNA (uridine2552-2'-O)-methyltransferase [EC:2.1.1.166]
PA3809	339	148	204	65.93907099	112.6517564	0.772664341	Up	5.71E-07	1.48E-06	fdx2	(2Fe-2S) ferredoxin	Product name confidence: class 2 (High similarity to functionally studied protein)	-	GO:0046872//metal ion binding;GO:0009055//electron carrier activity;GO:0051537//2 iron, 2 sulfur cluster binding	GO:0022900//electron transport chain	K04755//ferredoxin, 2Fe-2S
PA2072	2595	164	226	9.545249676	16.30341468	0.772319323	Up	1.43E-07	3.85E-07	PA2072	hypothetical protein	Product name confidence: class 4 (Homologs of previously reported genes of unknown function, or no similarity to any previously reported sequences)	-	GO:0004871//signal transducer activity;GO:0016849//phosphorus-oxygen lyase activity	GO:0035556//intracellular signal transduction;GO:0006355//regulation of transcription, DNA-dependent;GO:0009190//cyclic nucleotide biosynthetic process	K03320//ammonium transporter, Amt family;K13924//two-component system, chemotaxis family, CheB/CheR fusion protein [EC:2.1.1.80 3.1.1.61]
PA2575	603	3462	4766	867.1426719	1479.599664	0.770865592	Up	0	0	PA2575	hypothetical protein	Product name confidence: class 4 (Homologs of previously reported genes of unknown function, or no similarity to any previously reported sequences)	-	GO:0016491//oxidoreductase activity	GO:0055114//oxidation-reduction process	K07078//
PA4108	1245	566	779	68.66380824	117.1320123	0.77051364	Up	2.18E-13	1.13E-12	PA4108	cyclic di-GMP phosphodiesterase	Product name confidence: class 1: Function experimentally demonstrated in P. aeruginosa	-	GO:0046872//metal ion binding;GO:0008081//phosphoric diester hydrolase activity	GO:0008152//metabolic process	K07814//putative two-component system response regulator
PA5451	798	572	787	108.2614761	184.6202519	0.770040854	Up	0	0	wzm	membrane subunit of A-band LPS efflux transporter	Product name confidence: class 1 (Function experimentally demonstrated in P. aeruginosa)	GO:0009276//Gram-negative-bacterium-type cell wall;GO:0016020//membrane	GO:0042626//ATPase activity, coupled to transmembrane movement of substances;GO:0005524//ATP binding	GO:0009103//lipopolysaccharide biosynthetic process;GO:0006810//transport	K09690//lipopolysaccharide transport system permease protein
PA5112	1941	2528	3478	196.7126736	335.4374443	0.769953834	Up	0	0	estA	esterase	Product name confidence: class 1 (Function experimentally demonstrated in P. aeruginosa)	GO:0016021//integral to membrane;GO:0019038//provirus;GO:0009279//cell outer membrane;GO:0005886//plasma membrane	GO:0080031//methyl salicylate esterase activity;GO:0016298//lipase activity;GO:0050253//retinyl-palmitate esterase activity;GO:0080032//methyl jasmonate esterase activity;GO:0015474//autotransporter activity;GO:0004091//carboxylesterase activity;GO:0080030//methyl indole-3-acetate esterase activity	GO:0009405//pathogenesis;GO:0042710//biofilm formation;GO:0008610//lipid biosynthetic process;GO:0048870//cell motility;GO:0046819//protein secretion by the type V secretion system;GO:0044255//cellular lipid metabolic process	K12686//outer membrane lipase/esterase
PA2913	972	64	88	9.944764794	16.94821269	0.769123984	Up	0.001072182	0.002047819	PA2913	hypothetical protein	Product name confidence: class 4 (Homologs of previously reported genes of unknown function, or no similarity to any previously reported sequences)	-	-	-	K02016//iron complex transport system substrate-binding protein
PA1208	1500	115	158	11.57943551	19.71847509	0.767983062	Up	1.20E-05	2.80E-05	PA1208	hypothetical protein	Product name confidence: class 4 (Homologs of previously reported genes of unknown function, or no similarity to any previously reported sequences)	-	-	GO:0055114//oxidation-reduction process	K00517//[EC:1.14.-.-];K00492//[EC:1.14.13.-];K03379//cyclohexanone monooxygenase [EC:1.14.13.22]
PA0531	717	273	375	57.50747486	97.90832263	0.767682009	Up	1.57E-11	5.54E-11	PA0531	glutamine amidotransferase	Product name confidence: class 3 (Function proposed based on presence of conserved amino acid motif, structural feature or limited sequence similarity to an experimentally studied gene)	-	GO:0003922//GMP synthase (glutamine-hydrolyzing) activity;GO:0016740//transferase activity	GO:0006541//glutamine metabolic process	K01951//GMP synthase (glutamine-hydrolysing) [EC:6.3.5.2]
PA3566	294	169	232	86.82007988	147.7230115	0.766793924	Up	1.17E-07	3.20E-07	PA3566	hypothetical protein	Product name confidence: class 4 (Homologs of previously reported genes of unknown function, or no similarity to any previously reported sequences)	-	GO:0004497//monooxygenase activity	-	K07145//
PA0080	465	218	299	70.80832932	120.3720713	0.765509714	Up	1.90E-09	5.83E-09	PA0080	hypothetical protein	Product name confidence: class 4 (Homologs of previously reported genes of unknown function, or no similarity to any previously reported sequences)	-	-	-	K11906//type VI secretion system protein VasD
PA2096	1035	54	74	7.880145146	13.38439879	0.764258228	Up	0.00285638	0.005168325	PA2096	transcriptional regulator	Product name confidence: class 3 (Function proposed based on presence of conserved amino acid motif, structural feature or limited sequence similarity to an experimentally studied gene)	GO:0005622//intracellular	GO:0003700//sequence-specific DNA binding transcription factor activity;GO:0043565//sequence-specific DNA binding	GO:0006355//regulation of transcription, DNA-dependent	-
PA0071	1713	4040	5526	356.2089351	603.8944187	0.761572634	Up	5.73E-12	2.13E-11	PA0071	hypothetical protein	Product name confidence: class 4 (Homologs of previously reported genes of unknown function, or no similarity to any previously reported sequences)	-	-	-	-
PA2162	2781	41	56	2.226710078	3.769593643	0.759495282	Up	0.009866	0.016433245	PA2162	malto-oligosyltrehalose synthase	Product name confidence: class 3 (Function proposed based on presence of conserved amino acid motif, structural feature or limited sequence similarity to an experimentally studied gene)	-	GO:0016787//hydrolase activity;GO:0043169//cation binding;GO:0047470	GO:0005975//carbohydrate metabolic process	K06044//(1-&gt;4)-alpha-D-glucan 1-alpha-D-glucosylmutase [EC:5.4.99.15]
PA0593	987	699	954	106.9647868	180.9417225	0.758389176	Up	0	0	pdxA	4-hydroxythreonine-4-phosphate dehydrogenase	Product name confidence: class 2 (High similarity to functionally studied protein)	GO:0005737//cytoplasm	GO:0050897//cobalt ion binding;GO:0051287//NAD binding;GO:0000287//magnesium ion binding;GO:0050570//4-hydroxythreonine-4-phosphate dehydrogenase activity;GO:0008270//zinc ion binding	GO:0042823//pyridoxal phosphate biosynthetic process;GO:0055114//oxidation-reduction process;GO:0008615//pyridoxine biosynthetic process	K00097//4-hydroxythreonine-4-phosphate dehydrogenase [EC:1.1.1.262]
PA1700	372	11	15	4.466121689	7.548415841	0.757151342	Up	0.1832622	0.236593853	PA1700	hypothetical protein	Product name confidence: class 4 (Homologs of previously reported genes of unknown function, or no similarity to any previously reported sequences)	-	-	GO:0009306//protein secretion	-
PA1702	330	11	15	5.034537177	8.509123312	0.757151342	Up	0.1832622	0.236650118	PA1702	hypothetical protein	Product name confidence: class 4 (Homologs of previously reported genes of unknown function, or no similarity to any previously reported sequences)	-	-	-	K04060//type III secretion protein SctY
PA4285	3516	1210	1649	51.97773024	87.79692136	0.756276716	Up	4.20E-12	1.61E-11	recC	exodeoxyribonuclease V subunit gamma	Product name confidence: class 2 (High similarity to functionally studied protein)	GO:0009338//exodeoxyribonuclease V complex	GO:0008854//exodeoxyribonuclease V activity	GO:0006310//DNA recombination;GO:0006281//DNA repair	K03583//exodeoxyribonuclease V gamma subunit [EC:3.1.11.5]
PA5282	1170	160	218	20.65451149	34.88013282	0.755948595	Up	3.93E-07	1.03E-06	PA5282	major facilitator superfamily (MFS) transporter	Product name confidence: class 3 (Function proposed based on presence of conserved amino acid motif, structural feature or limited sequence similarity to an experimentally studied gene)	GO:0016021//integral to membrane	GO:0005215//transporter activity	GO:0055085//transmembrane transport	-
PA1405	1593	337	459	31.95177078	53.93918845	0.755437927	Up	1.04E-13	5.71E-13	PA1405	helicase	Product name confidence: class 3 (Function proposed based on presence of conserved amino acid motif, structural feature or limited sequence similarity to an experimentally studied gene)	-	GO:0003677//DNA binding;GO:0004003//ATP-dependent DNA helicase activity;GO:0005524//ATP binding	-	K03658//DNA helicase IV [EC:3.6.4.12]
PA5185	444	183	249	62.25137185	104.9841836	0.753994459	Up	6.35E-08	1.77E-07	PA5185	hypothetical protein	Product name confidence: class 4 (Homologs of previously reported genes of unknown function, or no similarity to any previously reported sequences)	-	-	-	K07107//acyl-CoA thioester hydrolase [EC:3.1.2.-]
PA4644	474	61	83	19.4371372	32.77987166	0.753994459	Up	0.00179527	0.003333897	PA4644	hypothetical protein	Product name confidence: class 4 (Homologs of previously reported genes of unknown function, or no similarity to any previously reported sequences)	-	-	-	-
PA1103	807	810	1102	151.5975879	255.6322002	0.753822776	Up	0	0	PA1103	flagellar assembly protein H	Product name confidence: class 3 (Function proposed based on presence of conserved amino acid motif, structural feature or limited sequence similarity to an experimentally studied gene)	-	-	-	K02411//flagellar assembly protein FliH
PA5149	1083	680	925	94.83338726	159.8898055	0.753610984	Up	6.91E-13	3.19E-12	PA5149	hypothetical protein	Product name confidence: class 4 (Homologs of previously reported genes of unknown function, or no similarity to any previously reported sequences)	-	GO:0016491//oxidoreductase activity;GO:0000166//nucleotide binding	GO:0055114//oxidation-reduction process	K16044//scyllo-inositol dehydrogenase (NADP+) [EC:1.1.1.-];K00540//[EC:1.-.-.-]
PA4189	1491	100	136	10.12985347	17.07531653	0.753299016	Up	6.50E-05	0.000141793	PA4189	aldehyde dehydrogenase	Product name confidence: class 3 (Function proposed based on presence of conserved amino acid motif, structural feature or limited sequence similarity to an experimentally studied gene)	-	GO:0008802//betaine-aldehyde dehydrogenase activity	GO:0055114//oxidation-reduction process	K09472//gamma-glutamyl-gamma-aminobutyraldehyde dehydrogenase [EC:1.2.1.-]
PA2801	405	89	121	33.1906525	55.92910187	0.752822171	Up	0.000166621	0.00034758	PA2801	hypothetical protein	Product name confidence: class 4 (Homologs of previously reported genes of unknown function, or no similarity to any previously reported sequences)	-	-	-	K07107//acyl-CoA thioester hydrolase [EC:3.1.2.-]
PA3517	1434	89	121	9.373929053	15.79587605	0.752822171	Up	0.000166621	0.000347714	PA3517	adenylosuccinate lyase	Product name confidence: class 3 (Function proposed based on presence of conserved amino acid motif, structural feature or limited sequence similarity to an experimentally studied gene)	-	GO:0004018//N6-(1,2-dicarboxyethyl)AMP AMP-lyase (fumarate-forming) activity;GO:0070626//(S)-2-(5-amino-1-(5-phospho-D-ribosyl)imidazole-4-carboxamido)succinate AMP-lyase (fumarate-forming) activity	GO:0009152//purine ribonucleotide biosynthetic process	K01756//adenylosuccinate lyase [EC:4.3.2.2]
PA2061	1611	39	53	3.656367782	6.15868267	0.752210601	Up	0.01279376	0.020899554	PA2061	ABC transporter ATP-binding protein	Product name confidence: class 3 (Function proposed based on presence of conserved amino acid motif, structural feature or limited sequence similarity to an experimentally studied gene)	-	GO:0005524//ATP binding;GO:0016887//ATPase activity	GO:0006200//ATP catabolic process;GO:0015833//peptide transport	K13896//microcin C transport system ATP-binding protein
PA2480	1323	436	592	49.77456256	83.76630538	0.750961406	Up	3.11E-13	1.57E-12	PA2480	two-component sensor	Product name confidence: class 3 (Function proposed based on presence of conserved amino acid motif, structural feature or limited sequence similarity to an experimentally studied gene)	GO:0016020//membrane	GO:0004871//signal transducer activity;GO:0016301//kinase activity;GO:0000166//nucleotide binding	GO:0016310//phosphorylation;GO:0007165//signal transduction	K02484//two-component system, OmpR family, sensor kinase [EC:2.7.13.3];K07645//two-component system, OmpR family, sensor histidine kinase QseC [EC:2.7.13.3]
PA1065	474	179	243	57.03684523	95.96998571	0.750689091	Up	1.02E-07	2.81E-07	PA1065	hypothetical protein	Product name confidence: class 4 (Homologs of previously reported genes of unknown function, or no similarity to any previously reported sequences)	-	-	-	-
PA2233	912	848	1151	140.4370897	236.2587944	0.750444029	Up	1.53E-12	6.46E-12	pslC	protein PslC	Product name confidence: class 1: Function experimentally demonstrated in P. aeruginosa	-	GO:0016740//transferase activity	-	K12992//rhamnosyltransferase [EC:2.4.1.-]
PA2673	426	14	19	4.963628202	8.349327569	0.750264956	Up	0.1371728	0.182248178	PA2673	type II secretion system protein	Product name confidence: class 3 (Function proposed based on presence of conserved amino acid motif, structural feature or limited sequence similarity to an experimentally studied gene)	-	-	-	K02458//general secretion pathway protein I
PA1762	762	146	198	28.93867826	48.64270492	0.749224426	Up	1.62E-06	4.02E-06	PA1762	hypothetical protein	Product name confidence: class 4 (Homologs of previously reported genes of unknown function, or no similarity to any previously reported sequences)	GO:0016021//integral to membrane	GO:0008233//peptidase activity;GO:0005524//ATP binding	GO:0006508//proteolysis	K06992//
PA2885	597	312	423	78.93344719	132.6397011	0.748803999	Up	2.67E-12	1.07E-11	atuR	repressor of atu genes	Product name confidence: class 3 (Function proposed based on presence of conserved amino acid motif, structural feature or limited sequence similarity to an experimentally studied gene)	-	GO:0003677//DNA binding	GO:0009405//pathogenesis;GO:0006355//regulation of transcription, DNA-dependent	K03577//TetR/AcrR family transcriptional regulator, acrAB operon repressor;K13770//TetR/AcrR family transcriptional regulator, fatty acid metabolism regulator protein;K09017//TetR/AcrR family transcriptional regulator
PA1810	1848	2364	3205	193.2085371	324.663574	0.748786686	Up	0	0	PA1810	ABC transporter	Product name confidence: class 3 (Function proposed based on presence of conserved amino acid motif, structural feature or limited sequence similarity to an experimentally studied gene)	-	GO:0005215//transporter activity	GO:0006810//transport	K13893//microcin C transport system substrate-binding protein
PA4161	1032	107	145	15.65975226	26.30242574	0.748134469	Up	4.15E-05	9.19E-05	fepG	ferric enterobactin transporter FepG	Product name confidence: class 2 (High similarity to functionally studied protein)	GO:0016020//membrane	-	-	K02015//iron complex transport system permease protein
PA3099	390	62	84	24.01086961	40.32015354	0.747813477	Up	0.001817786	0.003372251	xcpV	general secretion pathway protein I	Product name confidence: class 1 (Function experimentally demonstrated in P. aeruginosa)	GO:0015627//type II protein secretion system complex	GO:0008565//protein transporter activity	GO:0015628//protein secretion by the type II secretion system	K02458//general secretion pathway protein I
PA4958	1464	2100	2845	216.6501654	363.7882706	0.74773169	Up	9.79E-12	3.51E-11	PA4958	hypothetical protein	Product name confidence: class 4 (Homologs of previously reported genes of unknown function, or no similarity to any previously reported sequences)	-	-	-	-
PA4737	315	378	512	181.2433384	304.2754444	0.747449941	Up	6.58E-13	3.05E-12	PA4737	hypothetical protein	Product name confidence: class 4 (Homologs of previously reported genes of unknown function, or no similarity to any previously reported sequences)	-	-	-	-
PA5229	459	1535	2079	505.0989913	847.9091112	0.747343468	Up	5.18E-12	1.94E-11	PA5229	hypothetical protein	Product name confidence: class 4 (Homologs of previously reported genes of unknown function, or no similarity to any previously reported sequences)	-	-	-	-
PA3071	939	539	730	86.69698205	145.5341005	0.747303556	Up	8.20E-13	3.73E-12	PA3071	hypothetical protein	Product name confidence: class 4 (Homologs of previously reported genes of unknown function, or no similarity to any previously reported sequences)	-	-	-	-
PA0318	666	1064	1441	241.294935	405.0393802	0.74726455	Up	1.93E-12	7.94E-12	PA0318	hypothetical protein	Product name confidence: class 4 (Homologs of previously reported genes of unknown function, or no similarity to any previously reported sequences)	-	GO:0004334//fumarylacetoacetase activity	GO:0008152//metabolic process	K01826//5-carboxymethyl-2-hydroxymuconate isomerase [EC:5.3.3.10];K01828//[EC:5.3.3.-];K05921//5-oxopent-3-ene-1,2,5-tricarboxylate decarboxylase / 2-hydroxyhepta-2,4-diene-1,7-dioate isomerase [EC:4.1.1.68 5.3.3.-]
PA3573	1179	1305	1767	167.1773795	280.5629004	0.746944598	Up	7.33E-12	2.66E-11	PA3573	major facilitator superfamily (MFS) transporter	Product name confidence: class 3 (Function proposed based on presence of conserved amino acid motif, structural feature or limited sequence similarity to an experimentally studied gene)	GO:0016021//integral to membrane	GO:0005215//transporter activity	GO:0055085//transmembrane transport	K07552//MFS transporter, DHA1 family, bicyclomycin/chloramphenicol resistance protein
PA2054	888	65	88	11.0555715	18.551422	0.746756171	Up	0.00143273	0.002698482	cynR	DNA-binding transcriptional regulator CynR	Product name confidence: class 2 (High similarity to functionally studied protein)	-	GO:0003700//sequence-specific DNA binding transcription factor activity;GO:0003677//DNA binding	GO:0006355//regulation of transcription, DNA-dependent	K11921//LysR family transcriptional regulator
PA4231	1431	218	295	23.0089959	38.59134192	0.746079184	Up	5.44E-09	1.62E-08	pchA	salicylate biosynthesis isochorismate synthase	Product name confidence: class 1 (Function experimentally demonstrated in P. aeruginosa)	-	GO:0016620//oxidoreductase activity, acting on the aldehyde or oxo group of donors, NAD or NADP as acceptor;GO:0008909//isochorismate synthase activity;GO:0004807//triose-phosphate isomerase activity	GO:0042864;GO:0006810//transport;GO:0055114//oxidation-reduction process;GO:0006744//ubiquinone biosynthetic process;GO:0009697//salicylic acid biosynthetic process	K01851//salicylate biosynthesis isochorismate synthase [EC:5.4.4.2]
PA2116	798	34	46	6.435122707	10.79101854	0.74579148	Up	0.0213388	0.033595153	PA2116	hypothetical protein	Product name confidence: class 4 (Homologs of previously reported genes of unknown function, or no similarity to any previously reported sequences)	-	-	-	-
PA1957	528	71	96	20.30978066	34.03649325	0.744907746	Up	0.000891846	0.001717278	PA1957	hypothetical protein	Product name confidence: class 4 (Homologs of previously reported genes of unknown function, or no similarity to any previously reported sequences)	-	GO:0050262//ribosylnicotinamide kinase activity	GO:0016310//phosphorylation	K06211//HipB family transcriptional regulator, involved in the regulation of NAD biosynthesis
PA0029	1554	239	323	23.22884914	38.90980068	0.744215912	Up	1.13E-09	3.49E-09	PA0029	sulfate transporter	Product name confidence: class 3 (Function proposed based on presence of conserved amino acid motif, structural feature or limited sequence similarity to an experimentally studied gene)	GO:0016021//integral to membrane	GO:0015116//sulfate transmembrane transporter activity	GO:0008272//sulfate transport	K03321//sulfate permease, SulP family
PA3102	1218	265	358	32.86089537	55.02286963	0.743659593	Up	1.48E-10	4.84E-10	xcpS	general secretion pathway protein F	Product name confidence: class 1 (Function experimentally demonstrated in P. aeruginosa)	GO:0005886//plasma membrane;GO:0015627//type II protein secretion system complex;GO:0016021//integral to membrane	GO:0008565//protein transporter activity	GO:0015628//protein secretion by the type II secretion system	K02455//general secretion pathway protein F
PA4842	1071	3477	4694	490.3385368	820.4669899	0.74266714	Up	0	0	PA4842	hypothetical protein	Product name confidence: class 4 (Homologs of previously reported genes of unknown function, or no similarity to any previously reported sequences)	-	-	-	-
PA2822	483	338	456	105.6940103	176.7360767	0.741702943	Up	7.01E-13	3.22E-12	PA2822	hypothetical protein	Product name confidence: class 4 (Homologs of previously reported genes of unknown function, or no similarity to any previously reported sequences)	-	-	-	K07170//GAF domain-containing protein
PA4559	510	810	1091	239.880889	400.4627014	0.739349654	Up	0	0	lspA	lipoprotein signal peptidase	Product name confidence: class 2 (High similarity to functionally studied protein)	GO:0005887//integral to plasma membrane	GO:0004045//aminoacyl-tRNA hydrolase activity;GO:0004190//aspartic-type endopeptidase activity	GO:0044267//cellular protein metabolic process;GO:0006508//proteolysis;GO:0009306//protein secretion	K03101//signal peptidase II [EC:3.4.23.36]
PA3594	888	173	233	29.42482877	49.11910596	0.739250282	Up	2.71E-07	7.17E-07	PA3594	transcriptional regulator	Product name confidence: class 3 (Function proposed based on presence of conserved amino acid motif, structural feature or limited sequence similarity to an experimentally studied gene)	-	GO:0003700//sequence-specific DNA binding transcription factor activity;GO:0003677//DNA binding	GO:0006355//regulation of transcription, DNA-dependent	K05817//LysR family transcriptional regulator, hca operon transcriptional activator;K04761//LysR family transcriptional regulator, hydrogen peroxide-inducible genes activator;K09681//LysR family transcriptional regulator, transcription activator of glutamate synthase operon
PA4856	2829	2275	3064	121.4588767	202.7511432	0.739242117	Up	0	0	retS	RetS protein	Product name confidence: class 1 (Function experimentally demonstrated in P. aeruginosa)	GO:0016020//membrane	GO:0000156//phosphorelay response regulator activity;GO:0005524//ATP binding;GO:0000155//phosphorelay sensor kinase activity	GO:0000160//two-component signal transduction system (phosphorelay);GO:0035556//intracellular signal transduction;GO:0006355//regulation of transcription, DNA-dependent;GO:0023014//signal transduction by phosphorylation	K00936//[EC:2.7.3.-];K03320//ammonium transporter, Amt family
PA3198	753	427	575	85.64730576	142.9487515	0.739018251	Up	9.74E-13	4.34E-12	PA3198	hypothetical protein	Product name confidence: class 4 (Homologs of previously reported genes of unknown function, or no similarity to any previously reported sequences)	GO:0005737//cytoplasm	-	GO:0007049//cell cycle;GO:0051301//cell division;GO:0007059//chromosome segregation;GO:0006260//DNA replication	K05896//segregation and condensation protein A
PA0590	852	1304	1755	231.1632563	385.6071022	0.738219526	Up	3.25E-12	1.28E-11	apaH	diadenosine tetraphosphatase	Product name confidence: class 2 (High similarity to functionally studied protein)	-	GO:0008864//formyltetrahydrofolate deformylase activity;GO:0008803//bis(5'-nucleosyl)-tetraphosphatase (symmetrical) activity	GO:0006163//purine nucleotide metabolic process	K01525//bis(5'-nucleosyl)-tetraphosphatase (symmetrical) [EC:3.6.1.41]
PA4708	894	287	386	48.48698556	80.82715343	0.737242476	Up	4.07E-11	1.37E-10	phuT	Heme-transporter, PhuT	class 2: Function of highly similar gene experimentally demonstrated in another organism (and gene context consistent in terms of pathways its involved in (if known).	-	-	-	K02016//iron complex transport system substrate-binding protein
PA1019	1356	116	156	12.92049364	21.5363652	0.737113589	Up	2.70E-05	6.12E-05	mucK	cis,cis-muconate transporter MucK	Product name confidence: class 2 (High similarity to functionally studied protein)	GO:0016021//integral to membrane	GO:0022857//transmembrane transporter activity	GO:0055085//transmembrane transport	K08196//MFS transporter, AAHS family, cis,cis-muconate transporter
PA1159	210	261	351	187.7163147	312.8926201	0.737113589	Up	3.06E-10	9.78E-10	PA1159	cold-shock protein	Product name confidence: class 3 (Function proposed based on presence of conserved amino acid motif, structural feature or limited sequence similarity to an experimentally studied gene)	GO:0005737//cytoplasm	GO:0003677//DNA binding	GO:0006355//regulation of transcription, DNA-dependent	K03704//cold shock protein (beta-ribbon, CspA family)
PA4100	1680	151	203	13.57526989	22.62008614	0.736623543	Up	1.71E-06	4.24E-06	PA4100	dehydrogenase	Product name confidence: class 3 (Function proposed based on presence of conserved amino acid motif, structural feature or limited sequence similarity to an experimentally studied gene)	-	GO:0050660//flavin adenine dinucleotide binding;GO:0008812//choline dehydrogenase activity	GO:0055114//oxidation-reduction process;GO:0006066//alcohol metabolic process	K00119//[EC:1.1.99.-]
PA3037	867	64	86	11.14914807	18.56892884	0.73595712	Up	0.001859944	0.003445751	PA3037	hypothetical protein	Product name confidence: class 4 (Homologs of previously reported genes of unknown function, or no similarity to any previously reported sequences)	-	GO:0016787//hydrolase activity	-	-
PA0267	1200	146	196	18.3760607	30.57611643	0.73457765	Up	2.73E-06	6.67E-06	PA0267	hypothetical protein	Product name confidence: class 4 (Homologs of previously reported genes of unknown function, or no similarity to any previously reported sequences)	-	GO:0000156//phosphorelay response regulator activity	GO:0035556//intracellular signal transduction;GO:0000160//two-component signal transduction system (phosphorelay);GO:0006355//regulation of transcription, DNA-dependent	K03413//two-component system, chemotaxis family, response regulator CheY
PA5408	177	117	157	99.83743215	166.0480899	0.733948394	Up	2.73E-05	6.18E-05	PA5408	hypothetical protein	Product name confidence: class 4 (Homologs of previously reported genes of unknown function, or no similarity to any previously reported sequences)	-	-	-	-
PA0063	1128	827	1109	110.7330384	184.0475094	0.732992496	Up	2.34E-12	9.48E-12	PA0063	hypothetical protein	Product name confidence: class 4 (Homologs of previously reported genes of unknown function, or no similarity to any previously reported sequences)	-	GO:0004177//aminopeptidase activity	-	-
PA2469	915	393	527	64.87124952	107.819427	0.732966014	Up	1.21E-13	6.58E-13	PA2469	transcriptional regulator	Product name confidence: class 3 (Function proposed based on presence of conserved amino acid motif, structural feature or limited sequence similarity to an experimentally studied gene)	-	GO:0003700//sequence-specific DNA binding transcription factor activity;GO:0003677//DNA binding	GO:0006355//regulation of transcription, DNA-dependent	K02623//LysR family transcriptional regulator, pca operon transcriptional activator
PA0788	3126	1321	1771	63.82556248	106.0564499	0.732626111	Up	2.96E-12	1.18E-11	PA0788	hypothetical protein	Product name confidence: class 4 (Homologs of previously reported genes of unknown function, or no similarity to any previously reported sequences)	GO:0009274//peptidoglycan-based cell wall	GO:0003824//catalytic activity	GO:0009252//peptidoglycan biosynthetic process	K01423//[EC:3.4.-.-];K05365//penicillin-binding protein 1B [EC:2.4.1.129 3.4.-.-]
PA2879	891	306	410	51.87098909	86.14174217	0.731784622	Up	1.36E-11	4.84E-11	PA2879	transcriptional regulator	Product name confidence: class 3 (Function proposed based on presence of conserved amino acid motif, structural feature or limited sequence similarity to an experimentally studied gene)	-	GO:0003700//sequence-specific DNA binding transcription factor activity;GO:0003677//DNA binding	GO:0006355//regulation of transcription, DNA-dependent	K03576//LysR family transcriptional regulator, regulator for metE and metH;K09681//LysR family transcriptional regulator, transcription activator of glutamate synthase operon;K04761//LysR family transcriptional regulator, hydrogen peroxide-inducible genes activator
PA2433	270	246	329	137.6106828	228.1075353	0.729121633	Up	1.57E-09	4.82E-09	PA2433	hypothetical protein	Product name confidence: class 4 (Homologs of previously reported genes of unknown function, or no similarity to any previously reported sequences)	-	-	-	-
PA4190	1197	86	115	10.85138339	17.98503089	0.728917661	Up	0.000359262	0.000723319	pqsL	monooxygenase	Product name confidence: class 3 (Function proposed based on presence of conserved amino acid motif, structural feature or limited sequence similarity to an experimentally studied gene)	-	GO:0004497//monooxygenase activity;GO:0000166//nucleotide binding	GO:0055114//oxidation-reduction process	K03185//2-octaprenyl-6-methoxyphenol hydroxylase [EC:1.14.13.-]
PA1997	1956	651	870	50.26815494	83.26412075	0.728050223	Up	3.44E-13	1.72E-12	PA1997	acetoacetyl-CoA synthetase	Product name confidence: class 3 (Function proposed based on presence of conserved amino acid motif, structural feature or limited sequence similarity to an experimentally studied gene)	-	GO:0046872//metal ion binding;GO:0016208//AMP binding;GO:0030729//acetoacetate-CoA ligase activity;GO:0005524//ATP binding;GO:0003987//acetate-CoA ligase activity	GO:0006629//lipid metabolic process;GO:0019427//acetyl-CoA biosynthetic process from acetate	K01907//acetoacetyl-CoA synthetase [EC:6.2.1.16]
PA3996	984	2353	3144	361.1666456	598.1291069	0.727792262	Up	0	0	lis	lipoyl synthase	Product name confidence: class 2 (High similarity to functionally studied protein)	GO:0005737//cytoplasm	GO:0046872//metal ion binding;GO:0016992//lipoate synthase activity;GO:0051539//4 iron, 4 sulfur cluster binding	GO:0009249//protein lipoylation;GO:0009107//lipoate biosynthetic process	K03644//lipoic acid synthetase [EC:2.8.1.8]
PA2049	1995	424	566	32.09990621	53.11057818	0.726430153	Up	1.84E-13	9.63E-13	PA2049	hypothetical protein	Product name confidence: class 4 (Homologs of previously reported genes of unknown function, or no similarity to any previously reported sequences)	-	-	-	-
PA4342	1485	233	311	23.69792247	39.20499778	0.72627699	Up	4.92E-09	1.47E-08	PA4342	amidase	Product name confidence: class 3 (Function proposed based on presence of conserved amino acid motif, structural feature or limited sequence similarity to an experimentally studied gene)	-	GO:0016884//carbon-nitrogen ligase activity, with glutamine as amido-N-donor;GO:0004040//amidase activity	-	K01426//amidase [EC:3.5.1.4]
PA2092	1194	24	32	3.035901815	5.017104532	0.724729864	Up	0.0611258	0.088017262	PA2092	major facilitator superfamily (MFS) transporter	Product name confidence: class 3 (Function proposed based on presence of conserved amino acid motif, structural feature or limited sequence similarity to an experimentally studied gene)	-	-	-	K08164//MFS transporter, DHA1 family, chloramphenicol resistance protein
PA4128	807	27	36	5.053252928	8.350961168	0.724729864	Up	0.04701	0.069139843	PA4128	hypothetical protein	Product name confidence: class 4 (Homologs of previously reported genes of unknown function, or no similarity to any previously reported sequences)	-	GO:0046872//metal ion binding;GO:0018802;GO:0008672	GO:0010124//phenylacetate catabolic process	K02510//2,4-dihydroxyhept-2-ene-1,7-dioic acid aldolase [EC:4.1.2.-]
PA2314	1254	54	72	6.503947549	10.74836629	0.724729864	Up	0.00496714	0.008739977	PA2314	major facilitator superfamily (MFS) transporter	Product name confidence: class 3 (Function proposed based on presence of conserved amino acid motif, structural feature or limited sequence similarity to an experimentally studied gene)	-	-	-	-
PA1019a	408	3	4	1.110559671	1.835301106	0.724729864	Up	0.507718	0.573519605	PA1019a	thioesterase	-	-	-	-	-
PA2922	1170	21	28	2.710904634	4.48001706	0.724729864	Up	0.079842	0.111910702	PA2922	hydrolase	Product name confidence: class 3 (Function proposed based on presence of conserved amino acid motif, structural feature or limited sequence similarity to an experimentally studied gene)	-	GO:0047980//hippurate hydrolase activity	GO:0008152//metabolic process	K01451//hippurate hydrolase [EC:3.5.1.32]
PA2646	309	207	276	101.1795336	167.2084037	0.724729864	Up	3.79E-08	1.07E-07	nuoK	NADH dehydrogenase subunit K	Product name confidence: class 2 (High similarity to functionally studied protein)	GO:0005886//plasma membrane;GO:0016021//integral to membrane	GO:0048038//quinone binding;GO:0008137//NADH dehydrogenase (ubiquinone) activity;GO:0004854//xanthine dehydrogenase activity	GO:0006810//transport;GO:0042773//ATP synthesis coupled electron transport;GO:0019684//photosynthesis, light reaction	K00340//NADH-quinone oxidoreductase subunit K [EC:1.6.5.3]
PA1267	1116	45	60	6.09016594	10.06455445	0.724729864	Up	0.01033684	0.017128179	PA1267	hypothetical protein	Product name confidence: class 4 (Homologs of previously reported genes of unknown function, or no similarity to any previously reported sequences)	-	GO:0016491//oxidoreductase activity	GO:0055114//oxidation-reduction process	K00303//sarcosine oxidase, subunit beta [EC:1.5.3.1]
PA3337	999	7810	10405	1180.772833	1949.773191	0.723574877	Up	6.38E-12	2.35E-11	rfaD	ADP-L-glycero-D-manno-heptose-6-epimerase	Product name confidence: class 2 (High similarity to functionally studied protein)	GO:0009276//Gram-negative-bacterium-type cell wall	GO:0004462//lactoylglutathione lyase activity;GO:0050661//NADP binding;GO:0008712//ADP-glyceromanno-heptose 6-epimerase activity	GO:0097171;GO:0006013//mannose metabolic process;GO:0009244//lipopolysaccharide core region biosynthetic process;GO:0006000//fructose metabolic process	K03274//ADP-L-glycero-D-manno-heptose 6-epimerase [EC:5.1.3.20]
PA3750	750	172	229	34.63761578	57.15861766	0.722631398	Up	5.81E-07	1.50E-06	PA3750	hypothetical protein	Product name confidence: class 4 (Homologs of previously reported genes of unknown function, or no similarity to any previously reported sequences)	-	GO:0016787//hydrolase activity	-	-
PA2524	1419	154	205	16.39151639	27.04450045	0.722385924	Up	2.28E-06	5.61E-06	PA2524	two-component sensor	Product name confidence: class 3 (Function proposed based on presence of conserved amino acid motif, structural feature or limited sequence similarity to an experimentally studied gene)	GO:0016021//integral to membrane	GO:0000155//phosphorelay sensor kinase activity;GO:0005524//ATP binding	GO:0023014//signal transduction by phosphorylation;GO:0000160//two-component signal transduction system (phosphorelay)	K07644//two-component system, OmpR family, heavy metal sensor histidine kinase CusS [EC:2.7.13.3]
PA0877	897	194	258	32.66555894	53.8436833	0.721006778	Up	1.20E-07	3.26E-07	PA0877	transcriptional regulator	Product name confidence: class 3 (Function proposed based on presence of conserved amino acid motif, structural feature or limited sequence similarity to an experimentally studied gene)	-	GO:0003700//sequence-specific DNA binding transcription factor activity;GO:0003677//DNA binding	GO:0006355//regulation of transcription, DNA-dependent	K09681//LysR family transcriptional regulator, transcription activator of glutamate synthase operon
PA2755	471	664	883	212.9256487	350.9516549	0.720922561	Up	8.50E-13	3.85E-12	eco	ecotin	Product name confidence: class 2 (High similarity to functionally studied protein)	GO:0042597//periplasmic space	GO:0004867//serine-type endopeptidase inhibitor activity	GO:0044267//cellular protein metabolic process;GO:0010466//negative regulation of peptidase activity	K08276//ecotin
PA3669	981	88	117	13.54860158	22.32669052	0.720625466	Up	0.000366176	0.000735331	PA3669	hypothetical protein	Product name confidence: class 4 (Homologs of previously reported genes of unknown function, or no similarity to any previously reported sequences)	-	-	-	-
PA4124	924	79	105	12.91326094	21.27280828	0.720157134	Up	0.000741608	0.001441278	hpcB	homoprotocatechuate 2,3-dioxygenase	Product name confidence: class 2 (High similarity to functionally studied protein)	-	GO:0008687//3,4-dihydroxyphenylacetate 2,3-dioxygenase activity;GO:0008198//ferrous iron binding	GO:0044248//cellular catabolic process;GO:0006725//cellular aromatic compound metabolic process;GO:0055114//oxidation-reduction process	K00455//3,4-dihydroxyphenylacetate 2,3-dioxygenase [EC:1.13.11.15]
PA1677	597	1755	2332	444.0006405	731.2429856	0.719789123	Up	4.87E-12	1.84E-11	PA1677	hypothetical protein	Product name confidence: class 4 (Homologs of previously reported genes of unknown function, or no similarity to any previously reported sequences)	-	GO:0016787//hydrolase activity	GO:0008152//metabolic process	K13995//maleamate amidohydrolase [EC:3.5.1.107];K01053//gluconolactonase [EC:3.1.1.17];K09020//ureidoacrylate peracid hydrolase [EC:3.5.1.110]
PA0302	1155	1007	1338	131.6825698	216.8610855	0.719706798	Up	1.22E-12	5.30E-12	spuF	polyamine transporter PotG	Product name confidence: class 1 (Function experimentally demonstrated in P. aeruginosa)	GO:0043190//ATP-binding cassette (ABC) transporter complex;GO:0005886//plasma membrane	GO:0005524//ATP binding;GO:0015417//polyamine-transporting ATPase activity	GO:0006200//ATP catabolic process;GO:0015847//putrescine transport	K11076//putrescine transport system ATP-binding protein
PA3260	312	347	461	167.9792693	276.6010533	0.719523453	Up	1.73E-12	7.19E-12	PA3260	transcriptional regulator	Product name confidence: class 3 (Function proposed based on presence of conserved amino acid motif, structural feature or limited sequence similarity to an experimentally studied gene)	-	GO:0043565//sequence-specific DNA binding	-	-
PA3451	210	55	73	39.55707782	65.07453352	0.71815721	Up	0.00501384	0.008810729	PA3451	hypothetical protein	Product name confidence: class 4 (Homologs of previously reported genes of unknown function, or no similarity to any previously reported sequences)	-	-	-	-
PA5069	426	1018	1351	360.9266793	593.681134	0.717982478	Up	1.74E-12	7.23E-12	tatB	sec-independent translocase	Product name confidence: class 2 (High similarity to functionally studied protein)	GO:0005887//integral to plasma membrane;GO:0033281//TAT protein transport complex	GO:0008320//protein transmembrane transporter activity	GO:0043953;GO:0015628//protein secretion by the type II secretion system	K03117//sec-independent protein translocase protein TatB
PA5318	549	312	414	85.83473219	141.1677507	0.717777104	Up	2.42E-11	8.33E-11	PA5318	hypothetical protein	Product name confidence: class 4 (Homologs of previously reported genes of unknown function, or no similarity to any previously reported sequences)	-	-	-	-
PA3660	1746	1654	2194	143.0777404	235.2338855	0.717296656	Up	3.76E-12	1.46E-11	PA3660	sodium/hydrogen antiporter	Product name confidence: class 3 (Function proposed based on presence of conserved amino acid motif, structural feature or limited sequence similarity to an experimentally studied gene)	GO:0016021//integral to membrane	GO:0015299//solute:hydrogen antiporter activity	GO:0006812//cation transport;GO:0055085//transmembrane transport	K03316//monovalent cation:H+ antiporter, CPA1 family
PA2235	1989	1314	1742	99.77951509	163.9535655	0.716471713	Up	4.76E-12	1.80E-11	pslE	protein PslE	Product name confidence: class 1: Function experimentally demonstrated in P. aeruginosa	GO:0016020//membrane	-	GO:0009103//lipopolysaccharide biosynthetic process	-
PA4578	489	35517	47078	10970.0403	18022.56679	0.71623567	Up	2.37E-10	7.61E-10	PA4578	hypothetical protein	Product name confidence: class 4 (Homologs of previously reported genes of unknown function, or no similarity to any previously reported sequences)	-	-	-	-
PA5281	699	683	905	147.5789224	242.3700217	0.715724579	Up	8.13E-13	3.70E-12	PA5281	hydrolase	Product name confidence: class 3 (Function proposed based on presence of conserved amino acid motif, structural feature or limited sequence similarity to an experimentally studied gene)	-	GO:0008967//phosphoglycolate phosphatase activity;GO:0018784//(S)-2-haloacid dehalogenase activity	GO:0008152//metabolic process	K07025//putative hydrolase of the HAD superfamily
PA3368	666	111	147	25.17268588	41.31907626	0.714948843	Up	7.29E-05	0.000158395	PA3368	acetyltransferase	Product name confidence: class 3 (Function proposed based on presence of conserved amino acid motif, structural feature or limited sequence similarity to an experimentally studied gene)	-	GO:0008080//N-acetyltransferase activity	-	K00621//glucosamine-phosphate N-acetyltransferase [EC:2.3.1.4]
PA1435	1158	68	90	8.86913285	14.5492782	0.71408262	Up	0.00193308	0.003575145	PA1435	resistance-nodulation-cell division (RND) efflux membrane fusion protein	Product name confidence: class 3 (Function proposed based on presence of conserved amino acid motif, structural feature or limited sequence similarity to an experimentally studied gene)	GO:0016020//membrane	-	GO:0055085//transmembrane transport;GO:0051301//cell division	K07799//putative multidrug efflux transporter MdtA
PA3908	720	62	82	13.00588771	21.32008119	0.713048059	Up	0.003121	0.005632114	PA3908	hypothetical protein	Product name confidence: class 4 (Homologs of previously reported genes of unknown function, or no similarity to any previously reported sequences)	-	-	-	-
PA4580	555	295	390	80.28045768	131.5464469	0.712451535	Up	1.19E-10	3.91E-10	PA4580	hypothetical protein	Product name confidence: class 4 (Homologs of previously reported genes of unknown function, or no similarity to any previously reported sequences)	-	-	-	K09935//hypothetical protein
PA2611	1398	752	994	81.24403341	133.1026528	0.712205555	Up	2.33E-12	9.45E-12	cysG	siroheme synthase	Product name confidence: class 2 (High similarity to functionally studied protein)	-	GO:0051266//sirohydrochlorin ferrochelatase activity;GO:0051287//NAD binding;GO:0043115//precorrin-2 dehydrogenase activity;GO:0004851//uroporphyrin-III C-methyltransferase activity	GO:0019354//siroheme biosynthetic process;GO:0009236//cobalamin biosynthetic process;GO:0032259//methylation;GO:0055114//oxidation-reduction process	K02302//uroporphyrin-III C-methyltransferase / precorrin-2 dehydrogenase / sirohydrochlorin ferrochelatase [EC:2.1.1.107 1.3.1.76 4.99.1.4]
PA4686	2847	1435	1896	76.12814382	124.6689679	0.711600592	Up	5.92E-12	2.19E-11	PA4686	hypothetical protein	Product name confidence: class 4 (Homologs of previously reported genes of unknown function, or no similarity to any previously reported sequences)	-	-	-	-
PA4546	1593	878	1160	83.24526631	136.3169033	0.711524325	Up	1.00E-12	4.43E-12	pilS	two-component sensor PilS	Product name confidence: class 1 (Function experimentally demonstrated in P. aeruginosa)	GO:0016021//integral to membrane;GO:0005886//plasma membrane	GO:0005524//ATP binding;GO:0004044//amidophosphoribosyltransferase activity;GO:0000155//phosphorelay sensor kinase activity	GO:0000160//two-component signal transduction system (phosphorelay);GO:0023014//signal transduction by phosphorylation;GO:0009297//pilus assembly;GO:0006928//cellular component movement	K02668//two-component system, NtrC family, sensor histidine kinase PilS [EC:2.7.13.3]
PA2212	1014	25	33	3.723770101	6.092330892	0.710230295	Up	0.0616958	0.088603066	PA2212	4-hydroxythreonine-4-phosphate dehydrogenase	Product name confidence: class 4 (Homologs of previously reported genes of unknown function, or no similarity to any previously reported sequences)	GO:0005737//cytoplasm	GO:0050897//cobalt ion binding;GO:0051287//NAD binding;GO:0000287//magnesium ion binding;GO:0050570//4-hydroxythreonine-4-phosphate dehydrogenase activity;GO:0008270//zinc ion binding	GO:0042823//pyridoxal phosphate biosynthetic process;GO:0055114//oxidation-reduction process;GO:0008615//pyridoxine biosynthetic process	K00097//4-hydroxythreonine-4-phosphate dehydrogenase [EC:1.1.1.262]
PA5092	1209	279	368	34.85448815	56.98086214	0.709133009	Up	4.63E-10	1.46E-09	hutI	imidazolonepropionase	Product name confidence: class 2 (High similarity to functionally studied protein)	GO:0005737//cytoplasm	GO:0008270//zinc ion binding;GO:0042132//fructose 1,6-bisphosphate 1-phosphatase activity;GO:0050480//imidazolonepropionase activity;GO:0005506//iron ion binding	GO:0019557//histidine catabolic process to glutamate and formate;GO:0019556//histidine catabolic process to glutamate and formamide	K01468//imidazolonepropionase [EC:3.5.2.7]
PA2210	1326	69	91	7.859345366	12.84710775	0.708962548	Up	0.001949106	0.003601104	PA2210	major facilitator superfamily (MFS) transporter	Product name confidence: class 3 (Function proposed based on presence of conserved amino acid motif, structural feature or limited sequence similarity to an experimentally studied gene)	GO:0016021//integral to membrane	-	GO:0055085//transmembrane transport	K08194//MFS transporter, ACS family, D-galactonate transporter
PA1017	2148	91	120	6.398643619	10.45814038	0.70878832	Up	0.000375624	0.000752079	pauA	pimeloyl-CoA synthetase	Product name confidence: class 2 (High similarity to functionally studied protein)	-	GO:0046872//metal ion binding;GO:0005524//ATP binding;GO:0048037//cofactor binding	GO:0051188//cofactor biosynthetic process	K01906//6-carboxyhexanoate--CoA ligase [EC:6.2.1.14];K09181//hypothetical protein
PA1648	1005	336	443	50.49565646	82.51732915	0.708537831	Up	8.69E-12	3.13E-11	PA1648	oxidoreductase	Product name confidence: class 3 (Function proposed based on presence of conserved amino acid motif, structural feature or limited sequence similarity to an experimentally studied gene)	-	GO:0016491//oxidoreductase activity;GO:0000166//nucleotide binding;GO:0008270//zinc ion binding	GO:0055114//oxidation-reduction process	K07119//
PA3101	447	315	415	106.4348464	173.7993195	0.707451873	Up	4.08E-11	1.37E-10	xcpT	general secretion pathway protein G	Product name confidence: class 1 (Function experimentally demonstrated in P. aeruginosa)	GO:0015627//type II protein secretion system complex	GO:0008565//protein transporter activity	GO:0015628//protein secretion by the type II secretion system	K02456//general secretion pathway protein G
PA4741	270	1313	1729	734.4830348	1198.777898	0.706763318	Up	2.08E-12	8.52E-12	rpsO	30S ribosomal protein S15	Product name confidence: class 2 (High similarity to functionally studied protein)	GO:0022627//cytosolic small ribosomal subunit	GO:0003735//structural constituent of ribosome;GO:0019843//rRNA binding	GO:0006412//translation	K02956//small subunit ribosomal protein S15
PA3022	807	379	499	70.93269851	115.7536006	0.706534332	Up	5.45E-13	2.58E-12	PA3022	hypothetical protein	Product name confidence: class 4 (Homologs of previously reported genes of unknown function, or no similarity to any previously reported sequences)	-	GO:0030151//molybdenum ion binding;GO:0030170//pyridoxal phosphate binding;GO:0003824//catalytic activity	GO:0008152//metabolic process	K07140//
PA5377	840	503	662	90.44186428	147.5319904	0.705965182	Up	6.82E-13	3.15E-12	PA5377	ABC transporter permease	Product name confidence: class 3 (Function proposed based on presence of conserved amino acid motif, structural feature or limited sequence similarity to an experimentally studied gene)	GO:0005886//plasma membrane;GO:0016021//integral to membrane	GO:0005215//transporter activity	GO:0006810//transport	K02001//glycine betaine/proline transport system permease protein
PA3120	639	975	1281	230.4541665	375.2803023	0.703488717	Up	1.97E-12	8.09E-12	leuD	isopropylmalate isomerase small subunit	Product name confidence: class 2 (High similarity to functionally studied protein)	GO:0009316//3-isopropylmalate dehydratase complex	GO:0003861//3-isopropylmalate dehydratase activity;GO:0016853//isomerase activity;GO:0003904//deoxyribodipyrimidine photo-lyase activity	GO:0009909//regulation of flower development;GO:0009097//isoleucine biosynthetic process;GO:0009098//leucine biosynthetic process	K01704//3-isopropylmalate/(R)-2-methylmalate dehydratase small subunit [EC:4.2.1.33 4.2.1.35]
PA2915	867	526	691	91.63206073	149.1991841	0.703315276	Up	3.89E-13	1.90E-12	PA2915	hypothetical protein	Product name confidence: class 4 (Homologs of previously reported genes of unknown function, or no similarity to any previously reported sequences)	-	GO:0016787//hydrolase activity	-	K01069//hydroxyacylglutathione hydrolase [EC:3.1.2.6]
PA4760	1134	925	1214	123.1996531	200.4071124	0.701935516	Up	8.64E-13	3.91E-12	dnaJ	molecular chaperone DnaJ	Product name confidence: class 2 (High similarity to functionally studied protein)	GO:0005737//cytoplasm	GO:0031072//heat shock protein binding;GO:0005524//ATP binding;GO:0051082//unfolded protein binding;GO:0008270//zinc ion binding	GO:0006260//DNA replication;GO:0006457//protein folding;GO:0009408//response to heat	K03686//molecular chaperone DnaJ
PA0113	915	202	265	33.34349212	54.2165999	0.701329432	Up	1.64E-07	4.40E-07	PA0113	protoheme IX farnesyltransferase	Product name confidence: class 3 (Function proposed based on presence of conserved amino acid motif, structural feature or limited sequence similarity to an experimentally studied gene)	GO:0005886//plasma membrane;GO:0016021//integral to membrane	GO:0008495//protoheme IX farnesyltransferase activity	GO:0048034//heme O biosynthetic process	K02301//protoheme IX farnesyltransferase [EC:2.5.1.-]
PA1449	1137	151	198	20.05844627	32.59959643	0.700644246	Up	6.12E-06	1.45E-05	flhB	flagellar biosynthesis protein FlhB	Product name confidence: class 2 (High similarity to functionally studied protein)	-	-	GO:0006935//chemotaxis;GO:0001539//ciliary or flagellar motility;GO:0009296//flagellum assembly	K02401//flagellar biosynthetic protein FlhB
PA5089	2238	283	371	19.09884747	31.03282595	0.700309499	Up	6.10E-10	1.92E-09	PA5089	hypothetical protein	Product name confidence: class 4 (Homologs of previously reported genes of unknown function, or no similarity to any previously reported sequences)	-	GO:0003824//catalytic activity	GO:0008152//metabolic process	K01115//phospholipase D [EC:3.1.4.4];K06131//cardiolipin synthase [EC:2.7.8.-]
PA1673	462	9494	12446	3103.759478	5043.073749	0.700286561	Up	4.25E-12	1.62E-11	PA1673	hypothetical protein	Product name confidence: class 4 (Homologs of previously reported genes of unknown function, or no similarity to any previously reported sequences)	-	GO:0005344//oxygen transporter activity;GO:0005506//iron ion binding	GO:0015671//oxygen transport	K07216//hemerythrin
PA5409	561	493	646	132.7287074	215.5644572	0.699638883	Up	6.35E-13	2.95E-12	PA5409	hypothetical protein	Product name confidence: class 4 (Homologs of previously reported genes of unknown function, or no similarity to any previously reported sequences)	-	-	-	-
PA2271	516	58	76	16.97692769	27.57219802	0.699638883	Up	0.0051363	0.009014256	PA2271	acetyltransferase	Product name confidence: class 3 (Function proposed based on presence of conserved amino acid motif, structural feature or limited sequence similarity to an experimentally studied gene)	-	GO:0008080//N-acetyltransferase activity	-	K00919//4-diphosphocytidyl-2-C-methyl-D-erythritol kinase [EC:2.7.1.148]
PA2168	777	29	38	5.637126569	9.155247218	0.699638883	Up	0.0478292	0.070268549	PA2168	hypothetical protein	Product name confidence: class 4 (Homologs of previously reported genes of unknown function, or no similarity to any previously reported sequences)	-	GO:0004075//biotin carboxylase activity;GO:0004252//serine-type endopeptidase activity;GO:0004177//aminopeptidase activity	GO:0006508//proteolysis	K06889//
PA0475	570	126	165	33.38693075	54.18968004	0.698734656	Up	3.82E-05	8.49E-05	PA0475	transcriptional regulator	Product name confidence: class 3 (Function proposed based on presence of conserved amino acid motif, structural feature or limited sequence similarity to an experimentally studied gene)	-	GO:0003677//DNA binding	GO:0006355//regulation of transcription, DNA-dependent	-
PA5003	897	922	1207	155.2455945	251.8966114	0.698279385	Up	0	0	PA5003	hypothetical protein	Product name confidence: class 4 (Homologs of previously reported genes of unknown function, or no similarity to any previously reported sequences)	-	-	-	-
PA4871	615	159	208	39.04836152	63.31341183	0.697249128	Up	3.93E-06	9.47E-06	PA4871	hypothetical protein	Product name confidence: class 4 (Homologs of previously reported genes of unknown function, or no similarity to any previously reported sequences)	-	-	-	-
PA2399	7347	662	866	13.60907967	22.06558015	0.697228173	Up	7.80E-13	3.56E-12	pvdD	pyoverdine synthetase D	Product name confidence: class 1 (Function experimentally demonstrated in P. aeruginosa)	-	GO:0016788//hydrolase activity, acting on ester bonds	GO:0050896//response to stimulus;GO:0019290//siderophore biosynthetic process	K15660//arthrofactin-type cyclic lipopeptide synthetase C
PA2048	297	13	17	6.611008414	10.71519232	0.696715488	Up	0.1871314	0.240730515	PA2048	hypothetical protein	Product name confidence: class 4 (Homologs of previously reported genes of unknown function, or no similarity to any previously reported sequences)	-	GO:0004497//monooxygenase activity	-	-
PA2107	399	13	17	4.920976188	7.975970222	0.696715488	Up	0.1871314	0.24078756	PA2107	hypothetical protein	Product name confidence: class 4 (Homologs of previously reported genes of unknown function, or no similarity to any previously reported sequences)	-	-	-	-
PA3556	1650	299	391	27.36957483	44.3608962	0.696715488	Up	2.56E-10	8.24E-10	arnT	4-amino-4-deoxy-L-arabinose transferase	Product name confidence: class 2 (High similarity to functionally studied protein)	GO:0009276//Gram-negative-bacterium-type cell wall;GO:0016020//membrane	GO:0016757//transferase activity, transferring glycosyl groups	GO:1901137;GO:0046677//response to antibiotic;GO:0008610//lipid biosynthetic process;GO:0034645//cellular macromolecule biosynthetic process;GO:0016051//carbohydrate biosynthetic process;GO:0044255//cellular lipid metabolic process	K07264//4-amino-4-deoxy-L-arabinose transferase [EC:2.4.2.43]
PA3194	1827	3933	5138	325.1368591	526.4571772	0.695269069	Up	0	0	edd	phosphogluconate dehydratase	Product name confidence: class 1 (Function experimentally demonstrated in P. aeruginosa)	-	GO:0004456//phosphogluconate dehydratase activity;GO:0008964//phosphoenolpyruvate carboxylase activity	GO:0006098//pentose-phosphate shunt;GO:0044248//cellular catabolic process;GO:0006091//generation of precursor metabolites and energy;GO:0009255//Entner-Doudoroff pathway	K01690//phosphogluconate dehydratase [EC:4.2.1.12]
PA3891	1164	428	559	55.53561628	89.90137327	0.694929851	Up	2.56E-13	1.31E-12	PA3891	ABC transporter ATP-binding protein	Product name confidence: class 3 (Function proposed based on presence of conserved amino acid motif, structural feature or limited sequence similarity to an experimentally studied gene)	GO:0009898//internal side of plasma membrane;GO:0043190//ATP-binding cassette (ABC) transporter complex	GO:0005275//amine transmembrane transporter activity;GO:0042626//ATPase activity, coupled to transmembrane movement of substances;GO:0005524//ATP binding	GO:0031460//glycine betaine transport;GO:0006200//ATP catabolic process;GO:0015837//amine transport	K05847//osmoprotectant transport system ATP-binding protein
PA2723	279	85	111	46.0145871	74.47770297	0.694717295	Up	0.000777014	0.001507391	PA2723	hypothetical protein	Product name confidence: class 4 (Homologs of previously reported genes of unknown function, or no similarity to any previously reported sequences)	-	-	-	-
PA1680	984	360	470	55.25711535	89.41497464	0.694356215	Up	5.10E-12	1.91E-11	PA1680	hypothetical protein	Product name confidence: class 4 (Homologs of previously reported genes of unknown function, or no similarity to any previously reported sequences)	-	GO:0016787//hydrolase activity	-	K06889//
PA1690	1050	82	107	11.79520139	19.07664407	0.693607347	Up	0.00098384	0.001885057	pscU	translocation protein in type III secretion	Product name confidence: class 2 (High similarity to functionally studied protein)	GO:0016020//membrane	GO:0005515//protein binding	GO:0030254//protein secretion by the type III secretion system	K03229//type III secretion protein SctU
PA4106	831	46	60	8.360603254	13.51629696	0.693021005	Up	0.01367122	0.022192743	PA4106	hypothetical protein	Product name confidence: class 4 (Homologs of previously reported genes of unknown function, or no similarity to any previously reported sequences)	-	-	-	K09930//hypothetical protein
PA4547	1338	1091	1423	123.1542614	199.0931348	0.692976925	Up	9.98E-13	4.43E-12	pilR	two-component response regulator PilR	Product name confidence: class 1 (Function experimentally demonstrated in P. aeruginosa)	GO:0005737//cytoplasm	GO:0017111//nucleoside-triphosphatase activity;GO:0000156//phosphorelay response regulator activity;GO:0003677//DNA binding;GO:0005524//ATP binding;GO:0003700//sequence-specific DNA binding transcription factor activity;GO:0008134//transcription factor binding	GO:0000160//two-component signal transduction system (phosphorelay);GO:0035556//intracellular signal transduction;GO:0006355//regulation of transcription, DNA-dependent;GO:0009297//pilus assembly;GO:0006928//cellular component movement	K02667//two-component system, NtrC family, response regulator PilR
PA4411	1443	4496	5860	470.587924	760.2191111	0.691950994	Up	1.39E-11	4.94E-11	murC	UDP-N-acetylmuramate--L-alanine ligase	Product name confidence: class 2 (High similarity to functionally studied protein)	GO:0009276//Gram-negative-bacterium-type cell wall;GO:0005737//cytoplasm	GO:0005524//ATP binding;GO:0008763//UDP-N-acetylmuramate-L-alanine ligase activity	GO:0007049//cell cycle;GO:0008360//regulation of cell shape;GO:0051301//cell division;GO:0009252//peptidoglycan biosynthetic process	K01924//UDP-N-acetylmuramate--alanine ligase [EC:6.3.2.8]
PA3302	471	1388	1809	445.091567	718.9938207	0.691877205	Up	3.61E-12	1.40E-11	PA3302	hypothetical protein	Product name confidence: class 4 (Homologs of previously reported genes of unknown function, or no similarity to any previously reported sequences)	GO:0005835//fatty acid synthase complex	GO:0016491//oxidoreductase activity;GO:0004312//fatty acid synthase activity	GO:0006633//fatty acid biosynthetic process;GO:0055114//oxidation-reduction process	K00634//phosphate butyryltransferase [EC:2.3.1.19];K00625//phosphate acetyltransferase [EC:2.3.1.8]
PA3248	552	175	228	47.88282641	77.32203357	0.691371267	Up	1.62E-06	4.02E-06	PA3248	hypothetical protein	Product name confidence: class 4 (Homologs of previously reported genes of unknown function, or no similarity to any previously reported sequences)	-	GO:0008080//N-acetyltransferase activity	-	K03817//ribosomal-protein-serine acetyltransferase [EC:2.3.1.-]
PA2984	2226	96	125	6.513686913	10.51216941	0.690514149	Up	0.000388972	0.000777944	PA2984	hypothetical protein	Product name confidence: class 4 (Homologs of previously reported genes of unknown function, or no similarity to any previously reported sequences)	-	GO:0016787//hydrolase activity	-	K02238//competence protein ComEC
PA1481	543	550	716	152.9831739	246.8429289	0.690220334	Up	6.21E-13	2.90E-12	ccmG	cytochrome C biogenesis protein CcmG	Product name confidence: class 2 (High similarity to functionally studied protein)	GO:0005886//plasma membrane;GO:0016021//integral to membrane;GO:0030288//outer membrane-bounded periplasmic space	GO:0015036//disulfide oxidoreductase activity	GO:0006457//protein folding;GO:0017004//cytochrome complex assembly;GO:0045454//cell redox homeostasis;GO:0055114//oxidation-reduction process;GO:0006091//generation of precursor metabolites and energy	K02199//cytochrome c biogenesis protein CcmG, thiol:disulfide interchange protein DsbE
PA2343	1509	10	13	1.000902023	1.612729799	0.688203988	Up	0.253612	0.315924102	mtlY	xylulose kinase	Product name confidence: class 2 (High similarity to functionally studied protein)	-	GO:0004856//xylulokinase activity;GO:0003988//acetyl-CoA C-acyltransferase activity	GO:0044248//cellular catabolic process;GO:0005997//xylulose metabolic process;GO:0016310//phosphorylation	K00854//xylulokinase [EC:2.7.1.17]
PA3960	408	100	130	37.01865571	59.64728596	0.688203988	Up	0.000309736	0.000628031	PA3960	hypothetical protein	Product name confidence: class 4 (Homologs of previously reported genes of unknown function, or no similarity to any previously reported sequences)	-	-	-	-
PA2422	315	20	26	9.589594622	15.45148741	0.688203988	Up	0.1066004	0.145583544	PA2422	hypothetical protein	Product name confidence: class 4 (Homologs of previously reported genes of unknown function, or no similarity to any previously reported sequences)	-	-	-	-
PA3088	888	992	1289	168.7250297	271.7361699	0.687532603	Up	0	0	PA3088	inorganic polyphosphate/ATP-NAD kinase	Product name confidence: class 4 (Homologs of previously reported genes of unknown function, or no similarity to any previously reported sequences)	GO:0005737//cytoplasm	GO:0046872//metal ion binding;GO:0005524//ATP binding;GO:0003951//NAD+ kinase activity	GO:0006741//NADP biosynthetic process;GO:0019674//NAD metabolic process;GO:0016310//phosphorylation	K00858//NAD+ kinase [EC:2.7.1.23]
PA3086	861	314	408	55.08169594	88.70835174	0.687496958	Up	1.73E-10	5.61E-10	PA3086	hypothetical protein	Product name confidence: class 4 (Homologs of previously reported genes of unknown function, or no similarity to any previously reported sequences)	GO:0016021//integral to membrane	GO:0004252//serine-type endopeptidase activity	GO:0006508//proteolysis	K02441//GlpG protein
PA1190	600	117	152	29.45204248	47.42418059	0.687255159	Up	9.80E-05	0.000209568	PA1190	hypothetical protein	Product name confidence: class 4 (Homologs of previously reported genes of unknown function, or no similarity to any previously reported sequences)	-	-	-	-
PA2838	972	47	61	7.303186645	11.74819289	0.685840851	Up	0.01375568	0.022316505	PA2838	transcriptional regulator	Product name confidence: class 3 (Function proposed based on presence of conserved amino acid motif, structural feature or limited sequence similarity to an experimentally studied gene)	-	GO:0003700//sequence-specific DNA binding transcription factor activity;GO:0003677//DNA binding	GO:0006355//regulation of transcription, DNA-dependent	K10918//LysR family transcriptional regulator, transcriptional activator AphB
PA3257	2097	14570	18902	1049.402098	1687.395267	0.68523038	Up	0	0	prc	periplasmic tail-specific protease	Product name confidence: class 2 (High similarity to functionally studied protein)	-	GO:0008236//serine-type peptidase activity	GO:0044267//cellular protein metabolic process;GO:0006508//proteolysis	K03797//carboxyl-terminal processing protease [EC:3.4.21.102]
PA3314	804	155	201	29.11765904	46.80017822	0.684619651	Up	8.03E-06	1.89E-05	PA3314	ABC transporter ATP-binding protein	Product name confidence: class 3 (Function proposed based on presence of conserved amino acid motif, structural feature or limited sequence similarity to an experimentally studied gene)	GO:0005886//plasma membrane	GO:0015416//organic phosphonate transmembrane-transporting ATPase activity;GO:0005524//ATP binding	GO:0006200//ATP catabolic process;GO:0015716//organic phosphonate transport	K02041//phosphonate transport system ATP-binding protein [EC:3.6.3.28]
PA1896	1170	27	35	3.485448815	5.600021325	0.68408788	Up	0.0625742	0.089651163	PA1896	hypothetical protein	Product name confidence: class 4 (Homologs of previously reported genes of unknown function, or no similarity to any previously reported sequences)	-	-	-	-
PA1601	2247	223	289	14.989343	24.07699422	0.683718148	Up	8.95E-08	2.47E-07	PA1601	aldehyde dehydrogenase	Product name confidence: class 3 (Function proposed based on presence of conserved amino acid motif, structural feature or limited sequence similarity to an experimentally studied gene)	-	GO:0016491//oxidoreductase activity	GO:0055114//oxidation-reduction process	K00256//isoquinoline 1-oxidoreductase [EC:1.3.99.16]
PA4948	468	754	977	243.3359635	390.8014882	0.683486404	Up	1.06E-12	4.66E-12	PA4948	hypothetical protein	Product name confidence: class 4 (Homologs of previously reported genes of unknown function, or no similarity to any previously reported sequences)	-	GO:0016301//kinase activity	GO:0070526//threonylcarbamoyladenosine biosynthetic process;GO:0016310//phosphorylation	K06925//UPF0079 ATP-binding protein
PA4649	534	17	22	4.808265843	7.712388919	0.681661142	Up	0.1409688	0.186743251	PA4649	hypothetical protein	Product name confidence: class 4 (Homologs of previously reported genes of unknown function, or no similarity to any previously reported sequences)	-	-	-	-
PA0858	939	1189	1538	191.2480736	306.61842	0.680999153	Up	1.78E-12	7.38E-12	PA0858	hypothetical protein	Product name confidence: class 4 (Homologs of previously reported genes of unknown function, or no similarity to any previously reported sequences)	-	GO:0016740//transferase activity	-	K07146//UPF0176 protein
PA3808	201	222	287	166.8160079	267.2965403	0.680183425	Up	1.13E-07	3.10E-07	PA3808	hypothetical protein	Product name confidence: class 4 (Homologs of previously reported genes of unknown function, or no similarity to any previously reported sequences)	-	-	GO:0016226//iron-sulfur cluster assembly	-
PA3417	1098	147	190	20.2206821	32.39356598	0.679875628	Up	1.60E-05	3.70E-05	PA3417	pyruvate dehydrogenase E1 component subunit alpha	Product name confidence: class 3 (Function proposed based on presence of conserved amino acid motif, structural feature or limited sequence similarity to an experimentally studied gene)	-	GO:0004739//pyruvate dehydrogenase (acetyl-transferring) activity;GO:0030976//thiamine pyrophosphate binding	GO:0006096//glycolysis;GO:0055114//oxidation-reduction process	K00161//pyruvate dehydrogenase E1 component subunit alpha [EC:1.2.4.1]
PA5303	354	619	799	264.0998739	422.5236429	0.677948459	Up	2.74E-13	1.39E-12	PA5303	hypothetical protein	Product name confidence: class 4 (Homologs of previously reported genes of unknown function, or no similarity to any previously reported sequences)	-	-	-	K07567//TdcF protein
PA3986	432	558	720	195.0883156	312.0011881	0.67742415	Up	3.79E-13	1.86E-12	PA3986	hypothetical protein	Product name confidence: class 4 (Homologs of previously reported genes of unknown function, or no similarity to any previously reported sequences)	-	-	-	-
PA1720	348	31	40	13.45436659	21.51732332	0.67742415	Up	0.0484214	0.071042476	pscG	type III export protein PscG	Product name confidence: class 2 (High similarity to functionally studied protein)	GO:0005737//cytoplasm	-	GO:0046903//secretion;GO:0009405//pathogenesis	K04051//type III secretion protein SctG
PA3254	996	176	227	26.68911274	42.66522271	0.676809234	Up	2.65E-06	6.49E-06	PA3254	ABC transporter ATP-binding protein	Product name confidence: class 3 (Function proposed based on presence of conserved amino acid motif, structural feature or limited sequence similarity to an experimentally studied gene)	GO:0043190//ATP-binding cassette (ABC) transporter complex	GO:0005524//ATP binding;GO:0015417//polyamine-transporting ATPase activity	GO:0006810//transport;GO:0006200//ATP catabolic process	K02052//putative spermidine/putrescine transport system ATP-binding protein
PA2649	1461	1633	2106	168.8172322	269.8457914	0.67667301	Up	4.54E-12	1.73E-11	nuoN	NADH dehydrogenase subunit N	Product name confidence: class 2 (High similarity to functionally studied protein)	GO:0005886//plasma membrane;GO:0016021//integral to membrane	GO:0048038//quinone binding;GO:0008137//NADH dehydrogenase (ubiquinone) activity;GO:0004764//shikimate 3-dehydrogenase (NADP+) activity	GO:0006810//transport;GO:0042773//ATP synthesis coupled electron transport;GO:0019684//photosynthesis, light reaction	K00343//NADH-quinone oxidoreductase subunit N [EC:1.6.5.3]
PA0787	1164	339	437	43.98732224	70.28068	0.676040371	Up	7.57E-11	2.51E-10	PA0787	hypothetical protein	Product name confidence: class 4 (Homologs of previously reported genes of unknown function, or no similarity to any previously reported sequences)	-	-	-	-
PA3342	1017	239	308	35.49422965	56.6940212	0.675612098	Up	4.71E-08	1.32E-07	PA3342	hypothetical protein	Product name confidence: class 4 (Homologs of previously reported genes of unknown function, or no similarity to any previously reported sequences)	-	-	-	-
PA4183	468	226	291	72.93624371	116.4004433	0.674388745	Up	1.16E-07	3.16E-07	PA4183	hypothetical protein	Product name confidence: class 4 (Homologs of previously reported genes of unknown function, or no similarity to any previously reported sequences)	-	GO:0003824//catalytic activity	-	-
PA4082	3057	724	932	35.77041134	57.07264128	0.674032623	Up	0	0	cupB5	adhesive protein CupB5	Product name confidence: class 2 (High similarity to functionally studied protein)	-	-	GO:0006928//cellular component movement	-
PA1328	909	289	372	48.01918297	76.61019272	0.673925494	Up	2.11E-09	6.45E-09	PA1328	transcriptional regulator	Product name confidence: class 3 (Function proposed based on presence of conserved amino acid motif, structural feature or limited sequence similarity to an experimentally studied gene)	-	GO:0003700//sequence-specific DNA binding transcription factor activity;GO:0003677//DNA binding	GO:0006355//regulation of transcription, DNA-dependent	K10918//LysR family transcriptional regulator, transcriptional activator AphB;K13636//LysR family transcriptional regulator, D-serine deaminase activator
PA4876	345	3186	4100	1394.785691	2224.704124	0.673570008	Up	0	0	osmE	OsmE family transcriptional regulator	Product name confidence: class 2 (High similarity to functionally studied protein)	GO:0019867//outer membrane	GO:0003677//DNA binding	GO:0006970//response to osmotic stress	K04064//osmotically inducible lipoprotein OsmE
PA1598	822	129	166	23.70274802	37.80452352	0.673504541	Up	6.37E-05	0.000138875	PA1598	3-methyl-2-oxobutanoate hydroxymethyltransferase	Product name confidence: class 4 (Homologs of previously reported genes of unknown function, or no similarity to any previously reported sequences)	GO:0005737//cytoplasm	GO:0003864//3-methyl-2-oxobutanoate hydroxymethyltransferase activity;GO:0046872//metal ion binding;GO:0008168//methyltransferase activity	GO:0015940//pantothenate biosynthetic process;GO:0032259//methylation	K00606//3-methyl-2-oxobutanoate hydroxymethyltransferase [EC:2.1.2.11]
PA4664	831	1444	1858	262.4502413	418.5546624	0.673372124	Up	3.72E-12	1.44E-11	hemK	methyl transferase	Product name confidence: class 3 (Function proposed based on presence of conserved amino acid motif, structural feature or limited sequence similarity to an experimentally studied gene)	-	GO:0036009;GO:0003676//nucleic acid binding	GO:0018364//peptidyl-glutamine methylation	K02493//release factor glutamine methyltransferase [EC:2.1.1.-]
PA1523	2400	457	588	28.75979362	45.86417465	0.673314355	Up	1.20E-12	5.22E-12	xdhB	xanthine dehydrogenase	Product name confidence: class 2 (High similarity to functionally studied protein)	-	GO:0030151//molybdenum ion binding;GO:0004854//xanthine dehydrogenase activity	GO:0009117//nucleotide metabolic process;GO:0055114//oxidation-reduction process	K13482//xanthine dehydrogenase large subunit [EC:1.17.1.4]
PA5452	1440	862	1109	90.4118968	144.170549	0.673191956	Up	0	0	wbpW	phosphomannose isomerase/GDP-mannose WbpW	Product name confidence: class 1 (Function experimentally demonstrated in P. aeruginosa)	GO:0009276//Gram-negative-bacterium-type cell wall	GO:0008928//mannose-1-phosphate guanylyltransferase (GDP) activity;GO:0004476//mannose-6-phosphate isomerase activity	GO:0009103//lipopolysaccharide biosynthetic process	K00971//mannose-1-phosphate guanylyltransferase [EC:2.7.7.13]
PA2887	879	42	54	7.216742711	11.50038509	0.672262444	Up	0.0227544	0.035617294	atuB	citronellol catabolism dehydrogenase	class 3: Function proposed based on presence of conserved amino acid motif, structural feature or limited sequence similarity to an experimentally studied gene	-	GO:0000166//nucleotide binding	-	K13774//citronellol/citronellal dehydrogenase
PA0135	141	7	9	7.498246859	11.94898167	0.672262444	Up	0.351524	0.420157455	PA0135	hypothetical protein	Product name confidence: class 4 (Homologs of previously reported genes of unknown function, or no similarity to any previously reported sequences)	-	-	-	-
PA2346	1236	35	45	4.27691265	6.815559934	0.672262444	Up	0.0375952	0.056706093	PA2346	hypothetical protein	Product name confidence: class 4 (Homologs of previously reported genes of unknown function, or no similarity to any previously reported sequences)	-	GO:0050660//flavin adenine dinucleotide binding;GO:0004497//monooxygenase activity;GO:0003995//acyl-CoA dehydrogenase activity	GO:0009062//fatty acid catabolic process;GO:0009395//phospholipid catabolic process;GO:0055114//oxidation-reduction process	K00253//isovaleryl-CoA dehydrogenase [EC:1.3.8.4];K00257//[EC:1.3.99.-];K00249//acyl-CoA dehydrogenase [EC:1.3.99.3]
PA3380	459	7	9	2.303383022	3.670602213	0.672262444	Up	0.351524	0.420064991	PA3380	hypothetical protein	Product name confidence: class 4 (Homologs of previously reported genes of unknown function, or no similarity to any previously reported sequences)	-	-	-	K06166//PhnG protein
PA4794	483	372	478	116.3259522	185.2628173	0.671400362	Up	1.36E-11	4.83E-11	PA4794	hypothetical protein	Product name confidence: class 4 (Homologs of previously reported genes of unknown function, or no similarity to any previously reported sequences)	-	GO:0008080//N-acetyltransferase activity	-	K03823//phosphinothricin acetyltransferase [EC:2.3.1.183]
PA2018	3138	461	592	22.18854339	35.31638687	0.67052279	Up	5.58E-13	2.64E-12	PA2018	multidrug efflux protein	Product name confidence: class 2 (High similarity to functionally studied protein)	GO:0016021//integral to membrane	GO:0005215//transporter activity	GO:0046677//response to antibiotic;GO:0006810//transport;GO:0051301//cell division	K03296//hydrophobic/amphiphilic exporter-1 (mainly G- bacteria), HAE1 family
PA0028	603	148	190	37.07022399	58.98529924	0.670094608	Up	2.05E-05	4.70E-05	PA0028	hypothetical protein	Product name confidence: class 4 (Homologs of previously reported genes of unknown function, or no similarity to any previously reported sequences)	-	-	-	-
PA1308	525	577	740	165.9958829	263.8638619	0.668646317	Up	5.60E-13	2.64E-12	PA1308	hypothetical protein	Product name confidence: class 4 (Homologs of previously reported genes of unknown function, or no similarity to any previously reported sequences)	-	-	-	-
PA1336	1902	358	459	28.42845914	45.17619727	0.668226931	Up	4.08E-11	1.37E-10	PA1336	two-component sensor	Product name confidence: class 3 (Function proposed based on presence of conserved amino acid motif, structural feature or limited sequence similarity to an experimentally studied gene)	GO:0016020//membrane	GO:0017111//nucleoside-triphosphatase activity;GO:0000156//phosphorelay response regulator activity;GO:0003677//DNA binding;GO:0005524//ATP binding;GO:0003700//sequence-specific DNA binding transcription factor activity;GO:0008134//transcription factor binding;GO:0000155//phosphorelay sensor kinase activity	GO:0000160//two-component signal transduction system (phosphorelay);GO:0035556//intracellular signal transduction;GO:0006355//regulation of transcription, DNA-dependent;GO:0023014//signal transduction by phosphorylation	K10125//two-component system, NtrC family, C4-dicarboxylate transport sensor histidine kinase DctB [EC:2.7.13.3]
PA1058	270	78	100	43.63265553	69.33359736	0.668146336	Up	0.00205578	0.003789167	PA1058	monovalent cation/H+ antiporter subunit F	Product name confidence: class 4 (Homologs of previously reported genes of unknown function, or no similarity to any previously reported sequences)	GO:0016021//integral to membrane	GO:0015075//ion transmembrane transporter activity	GO:0034220//ion transmembrane transport	K05563//multicomponent K+:H+ antiporter subunit F
PA3187	1161	167	214	21.72526379	34.50555775	0.667455059	Up	6.67E-06	1.58E-05	PA3187	ABC transporter ATP-binding protein	Product name confidence: class 3 (Function proposed based on presence of conserved amino acid motif, structural feature or limited sequence similarity to an experimentally studied gene)	GO:0016021//integral to membrane;GO:0043190//ATP-binding cassette (ABC) transporter complex;GO:0005886//plasma membrane	GO:0005524//ATP binding;GO:0016820//hydrolase activity, acting on acid anhydrides, catalyzing transmembrane movement of substances;GO:0016887//ATPase activity	GO:0006810//transport;GO:0006200//ATP catabolic process	K02023//multiple sugar transport system ATP-binding protein
PA2082	477	132	169	41.79615769	66.32478087	0.666177682	Up	6.45E-05	0.00014056	PA2082	transcriptional regulator	Product name confidence: class 3 (Function proposed based on presence of conserved amino acid motif, structural feature or limited sequence similarity to an experimentally studied gene)	GO:0005622//intracellular	GO:0003700//sequence-specific DNA binding transcription factor activity;GO:0043565//sequence-specific DNA binding	GO:0006355//regulation of transcription, DNA-dependent	K03719//Lrp/AsnC family transcriptional regulator, leucine-responsive regulatory protein
PA2067	669	25	32	5.644099974	8.954294188	0.665836175	Up	0.0820428	0.11458138	PA2067	hydrolase	Product name confidence: class 3 (Function proposed based on presence of conserved amino acid motif, structural feature or limited sequence similarity to an experimentally studied gene)	-	GO:0016787//hydrolase activity	GO:0008152//metabolic process	K01838//beta-phosphoglucomutase [EC:5.4.2.6];K01112//[EC:3.1.3.-]
PA0289	963	336	430	52.69795923	83.58910335	0.665567792	Up	1.92E-10	6.21E-10	gpuR	transcriptional activator GpuR	Product name confidence: class 1 (Function experimentally demonstrated in P. aeruginosa)	-	GO:0003700//sequence-specific DNA binding transcription factor activity;GO:0003677//DNA binding	GO:0006355//regulation of transcription, DNA-dependent	K05817//LysR family transcriptional regulator, hca operon transcriptional activator;K03576//LysR family transcriptional regulator, regulator for metE and metH;K11921//LysR family transcriptional regulator
PA3998	282	1354	1732	725.1875891	1149.75757	0.664903556	Up	4.70E-12	1.78E-11	PA3998	hypothetical protein	Product name confidence: class 4 (Homologs of previously reported genes of unknown function, or no similarity to any previously reported sequences)	-	-	-	K09158//hypothetical protein
PA2530	1326	484	619	55.12932112	87.38856807	0.664624727	Up	1.88E-12	7.76E-12	PA2530	hypothetical protein	Product name confidence: class 4 (Homologs of previously reported genes of unknown function, or no similarity to any previously reported sequences)	-	GO:0008233//peptidase activity	GO:0006508//proteolysis	K03592//PmbA protein
PA2622	273	1962	2509	1085.468345	1720.463694	0.664479794	Up	2.86E-12	1.14E-11	cspD	cold-shock protein CspD	Product name confidence: class 2 (High similarity to functionally studied protein)	GO:0005737//cytoplasm	GO:0003677//DNA binding	GO:0006950//response to stress;GO:0006355//regulation of transcription, DNA-dependent	K03704//cold shock protein (beta-ribbon, CspA family)
PA0085	489	3105	3969	959.0330021	1519.426645	0.663874659	Up	0	0	hcp1	hypothetical protein	Product name confidence: class 1: Function experimentally demonstrated in P. aeruginosa.	GO:0005576//extracellular region	-	-	K11903//type VI secretion system secreted protein Hcp
PA3035	597	36	46	9.107705445	14.42417553	0.66332932	Up	0.0377492	0.056890968	PA3035	glutathione S-transferase	Product name confidence: class 3 (Function proposed based on presence of conserved amino acid motif, structural feature or limited sequence similarity to an experimentally studied gene)	-	GO:0004364//glutathione transferase activity	-	K00799//glutathione S-transferase [EC:2.5.1.18]
PA2198	345	72	92	31.52058058	49.9201901	0.66332932	Up	0.00330994	0.005947377	PA2198	hypothetical protein	Product name confidence: class 4 (Homologs of previously reported genes of unknown function, or no similarity to any previously reported sequences)	-	GO:0004497//monooxygenase activity	-	K07145//
PA5061	417	5204	6631	1884.872767	2976.80558	0.659297858	Up	1.95E-11	6.80E-11	PA5061	hypothetical protein	Product name confidence: class 4 (Homologs of previously reported genes of unknown function, or no similarity to any previously reported sequences)	-	-	-	-
PA2699	1839	121	154	9.937667184	15.67640554	0.657615668	Up	0.000162631	0.000339779	PA2699	hypothetical protein	Product name confidence: class 4 (Homologs of previously reported genes of unknown function, or no similarity to any previously reported sequences)	-	GO:0016810//hydrolase activity, acting on carbon-nitrogen (but not peptide) bonds	-	K07047//
PA3406	1803	33	42	2.764388134	4.360748719	0.657615668	Up	0.0488156	0.071524206	hasD	transporter HasD	Product name confidence: class 2 (High similarity to functionally studied protein)	GO:0016021//integral to membrane;GO:0030256	GO:0008565//protein transporter activity;GO:0042626//ATPase activity, coupled to transmembrane movement of substances;GO:0005524//ATP binding	GO:0006200//ATP catabolic process;GO:0030253//protein secretion by the type I secretion system	K12536//ATP-binding cassette, subfamily C, bacterial exporter for protease/lipase
PA0103a	639	213	271	50.34537177	79.39185162	0.657131786	Up	5.77E-07	1.49E-06	PA0103a	hypothetical protein	-	-	-	-	-
PA2448	1743	114	145	9.878437834	15.57320904	0.656711441	Up	0.000257518	0.000528666	PA2448	hypothetical protein	Product name confidence: class 4 (Homologs of previously reported genes of unknown function, or no similarity to any previously reported sequences)	GO:0005737//cytoplasm	GO:0016811//hydrolase activity, acting on carbon-nitrogen (but not peptide) bonds, in linear amides;GO:0016812//hydrolase activity, acting on carbon-nitrogen (but not peptide) bonds, in cyclic amides	GO:0019556//histidine catabolic process to glutamate and formamide	K07047//
PA2367	498	59	75	17.89383695	28.19287844	0.655868006	Up	0.00864278	0.014547519	PA2367	hypothetical protein	Product name confidence: class 4 (Homologs of previously reported genes of unknown function, or no similarity to any previously reported sequences)	-	-	-	K11903//type VI secretion system secreted protein Hcp
PA1501	783	178	226	34.33515776	54.03238966	0.654137896	Up	5.46E-06	1.31E-05	PA1501	hypothetical protein	Product name confidence: class 4 (Homologs of previously reported genes of unknown function, or no similarity to any previously reported sequences)	-	GO:0008903//hydroxypyruvate isomerase activity	-	K01816//hydroxypyruvate isomerase [EC:5.3.1.22]
PA1753	498	412	523	124.9535733	196.598339	0.653858974	Up	5.04E-12	1.89E-11	PA1753	hypothetical protein	Product name confidence: class 4 (Homologs of previously reported genes of unknown function, or no similarity to any previously reported sequences)	-	GO:0008253//5'-nucleotidase activity	GO:0006950//response to stress	K06149//universal stress protein A
PA4222	1725	231	293	20.22570588	31.79699065	0.652700178	Up	2.39E-07	6.34E-07	PA4222	ABC transporter ATP-binding protein	Product name confidence: class 3 (Function proposed based on presence of conserved amino acid motif, structural feature or limited sequence similarity to an experimentally studied gene)	-	GO:0017111//nucleoside-triphosphatase activity	-	K06147//ATP-binding cassette, subfamily B, bacterial
PA1355	381	41	52	16.25323026	25.54970359	0.652580079	Up	0.029471	0.045282267	PA1355	hypothetical protein	Product name confidence: class 4 (Homologs of previously reported genes of unknown function, or no similarity to any previously reported sequences)	-	-	-	-
PA2903	1680	427	541	38.38834597	60.2830867	0.651084889	Up	3.45E-12	1.35E-11	cobJ	precorrin-3 methylase CobJ	Product name confidence: class 2 (High similarity to functionally studied protein)	-	GO:0008168//methyltransferase activity	GO:0009236//cobalamin biosynthetic process;GO:0032259//methylation;GO:0051188//cofactor biosynthetic process	K13541//cobalt-precorrin 5A hydrolase / precorrin-3B C17-methyltransferase [EC:3.7.1.12 2.1.1.131]
PA0725	357	15	19	6.346055265	9.963063149	0.650729283	Up	0.1888258	0.242680259	PA0725	hypothetical protein	Product name confidence: class 4 (Homologs of previously reported genes of unknown function, or no similarity to any previously reported sequences)	-	-	-	-
PA2324	1260	30	38	3.596097983	5.645735785	0.650729283	Up	0.0633332	0.090619045	PA2324	hypothetical protein	Product name confidence: class 4 (Homologs of previously reported genes of unknown function, or no similarity to any previously reported sequences)	-	GO:0050660//flavin adenine dinucleotide binding;GO:0003995//acyl-CoA dehydrogenase activity	GO:0009062//fatty acid catabolic process;GO:0055114//oxidation-reduction process	K00249//acyl-CoA dehydrogenase [EC:1.3.99.3];K00253//isovaleryl-CoA dehydrogenase [EC:1.3.8.4];K00257//[EC:1.3.99.-]
PA1587	1437	6037	7644	634.5198525	995.798364	0.650188342	Up	3.12E-11	1.06E-10	lpdG	dihydrolipoamide dehydrogenase	Product name confidence: class 2 (High similarity to functionally studied protein)	GO:0005737//cytoplasm	GO:0050660//flavin adenine dinucleotide binding;GO:0004148//dihydrolipoyl dehydrogenase activity	GO:0045454//cell redox homeostasis;GO:0006520//cellular amino acid metabolic process;GO:0006096//glycolysis;GO:0055114//oxidation-reduction process	K00382//dihydrolipoamide dehydrogenase [EC:1.8.1.4]
PA3123	378	94	119	37.5592456	58.93355775	0.649921277	Up	0.00103606	0.001983012	PA3123	hypothetical protein	Product name confidence: class 4 (Homologs of previously reported genes of unknown function, or no similarity to any previously reported sequences)	-	-	-	K07567//TdcF protein
PA1820	1503	583	738	58.58553242	91.9189129	0.649817298	Up	3.82E-13	1.87E-12	nhaB	sodium/proton antiporter	Product name confidence: class 2 (High similarity to functionally studied protein)	GO:0016020//membrane	GO:0015081//sodium ion transmembrane transporter activity;GO:0015297//antiporter activity	GO:0006814//sodium ion transport	K03314//Na+:H+ antiporter, NhaB family
PA0139	564	13542	17122	3626.473534	5683.06845	0.648102772	Up	0	0	ahpC	alkyl hydroperoxide reductase	Product name confidence: class 2 (High similarity to functionally studied protein)	-	GO:0051920//peroxiredoxin activity;GO:0004601//peroxidase activity;GO:0008785//alkyl hydroperoxide reductase activity	GO:0055114//oxidation-reduction process;GO:0006979//response to oxidative stress	K03386//peroxiredoxin (alkyl hydroperoxide reductase subunit C) [EC:1.11.1.15]
PA2847	750	72	91	14.49946707	22.71368649	0.647562004	Up	0.00424004	0.007523993	PA2847	hypothetical protein	Product name confidence: class 4 (Homologs of previously reported genes of unknown function, or no similarity to any previously reported sequences)	-	-	-	K07090//
PA4353	573	614	776	161.843237	253.5213843	0.647510362	Up	0	0	PA4353	hypothetical protein	Product name confidence: class 4 (Homologs of previously reported genes of unknown function, or no similarity to any previously reported sequences)	-	GO:0008770//[acyl-carrier-protein] phosphodiesterase activity	GO:0006633//fatty acid biosynthetic process	K08682//acyl carrier protein phosphodiesterase [EC:3.1.4.14]
PA0479	951	167	211	26.52264065	41.53454302	0.647087261	Up	1.36E-05	3.16E-05	PA0479	transcriptional regulator	Product name confidence: class 3 (Function proposed based on presence of conserved amino acid motif, structural feature or limited sequence similarity to an experimentally studied gene)	-	GO:0003700//sequence-specific DNA binding transcription factor activity;GO:0003677//DNA binding	GO:0006355//regulation of transcription, DNA-dependent	K10972//LysR family transcriptional regulator, transcriptional activator of the allD operon
PA1234	504	114	144	34.16293084	53.48591796	0.646727352	Up	0.000327148	0.000660868	PA1234	hypothetical protein	Product name confidence: class 4 (Homologs of previously reported genes of unknown function, or no similarity to any previously reported sequences)	-	-	-	-
PA2021	225	69	87	46.31774203	72.38427564	0.644111404	Up	0.00538624	0.009413352	PA2021	hypothetical protein	Product name confidence: class 4 (Homologs of previously reported genes of unknown function, or no similarity to any previously reported sequences)	-	-	-	-
PA3132	858	23	29	4.048753674	6.327296822	0.644111404	Up	0.107836	0.14686468	PA3132	hydrolase	Product name confidence: class 3 (Function proposed based on presence of conserved amino acid motif, structural feature or limited sequence similarity to an experimentally studied gene)	-	-	-	K01175//[EC:3.1.-.-]
PA2163	2055	23	29	1.690428541	2.641761885	0.644111404	Up	0.107836	0.146827854	PA2163	hypothetical protein	Product name confidence: class 4 (Homologs of previously reported genes of unknown function, or no similarity to any previously reported sequences)	-	GO:0004134//4-alpha-glucanotransferase activity	GO:0005975//carbohydrate metabolic process	K00705//4-alpha-glucanotransferase [EC:2.4.1.25]
PA1705	297	119	150	60.51615394	94.54581458	0.643693292	Up	0.000260674	0.000534943	pcrG	regulator in type III secretion	Product name confidence: class 1 (Function experimentally demonstrated in P. aeruginosa)	-	-	GO:0046903//secretion	-
PA4320	1572	1084	1366	104.1495859	162.6693217	0.643285092	Up	7.51E-13	3.44E-12	PA4320	hypothetical protein	Product name confidence: class 4 (Homologs of previously reported genes of unknown function, or no similarity to any previously reported sequences)	-	-	-	-
PA2374	537	27	34	7.593994624	11.8525591	0.642267704	Up	0.0824916	0.115089771	PA2374	hypothetical protein	Product name confidence: class 4 (Homologs of previously reported genes of unknown function, or no similarity to any previously reported sequences)	-	-	-	K07126//
PA5183a	216	341	429	238.4412746	371.8014158	0.640898273	Up	7.73E-10	2.41E-09	PA5183a	hypothetical protein	-	-	GO:0003723//RNA binding	GO:0006402//mRNA catabolic process;GO:0006109//regulation of carbohydrate metabolic process	-
PA4874	417	993	1249	359.6615408	560.7042934	0.640600219	Up	2.28E-12	9.28E-12	PA4874	hypothetical protein	Product name confidence: class 4 (Homologs of previously reported genes of unknown function, or no similarity to any previously reported sequences)	-	-	-	-
PA4521	837	489	615	88.23973761	137.5489109	0.64044431	Up	8.69E-13	3.93E-12	PA4521	hypothetical protein	Product name confidence: class 4 (Homologs of previously reported genes of unknown function, or no similarity to any previously reported sequences)	GO:0016021//integral to membrane	-	-	K03807//AmpE protein
PA5414	642	509	640	119.746702	186.6175331	0.640098614	Up	0	0	PA5414	hypothetical protein	Product name confidence: class 4 (Homologs of previously reported genes of unknown function, or no similarity to any previously reported sequences)	-	-	-	-
PA4056	1122	1301	1635	175.1318948	272.7924826	0.639362039	Up	4.08E-13	1.98E-12	ribD	riboflavin-specific deaminase/reductase	Product name confidence: class 2 (High similarity to functionally studied protein)	-	GO:0050661//NADP binding;GO:0008703//5-amino-6-(5-phosphoribosylamino)uracil reductase activity;GO:0008835//diaminohydroxyphosphoribosylaminopyrimidine deaminase activity;GO:0008270//zinc ion binding	GO:0009231//riboflavin biosynthetic process;GO:0051188//cofactor biosynthetic process;GO:0055114//oxidation-reduction process	K11752//diaminohydroxyphosphoribosylaminopyrimidine deaminase / 5-amino-6-(5-phosphoribosylamino)uracil reductase [EC:3.5.4.26 1.1.1.193]
PA2194	1395	39	49	4.222515051	6.575508911	0.63899999	Up	0.0380334	0.057287479	hcnB	hydrogen cyanide synthase HcnB	Product name confidence: class 2 (High similarity to functionally studied protein)	GO:0005886//plasma membrane	GO:0050622	GO:0055114//oxidation-reduction process	K10815//hydrogen cyanide synthase HcnB [EC:1.4.99.5]
PA4770	1689	2033	2551	181.7977634	282.7406859	0.637145049	Up	5.98E-12	2.20E-11	lldP	L-lactate permease	Product name confidence: class 2 (High similarity to functionally studied protein)	-	-	GO:0015727//lactate transport	K03303//lactate transporter, LctP family
PA5109	603	785	985	196.6224718	305.7922092	0.637123436	Up	0	0	PA5109	hypothetical protein	Product name confidence: class 4 (Homologs of previously reported genes of unknown function, or no similarity to any previously reported sequences)	-	-	-	-
PA2153	2199	55	69	3.777619983	5.873965069	0.636857108	Up	0.0141331	0.02289461	glgB	glycogen branching protein	Product name confidence: class 2 (High similarity to functionally studied protein)	GO:0005737//cytoplasm	GO:0004553//hydrolase activity, hydrolyzing O-glycosyl compounds;GO:0043169//cation binding;GO:0003844//1,4-alpha-glucan branching enzyme activity	GO:0005978//glycogen biosynthetic process;GO:0005992//trehalose biosynthetic process	K00700//1,4-alpha-glucan branching enzyme [EC:2.4.1.18]
PA0041	10608	1513	1898	21.54201004	33.49424519	0.63676037	Up	1.83E-13	9.61E-13	PA0041	hemagglutinin	Product name confidence: class 3 (Function proposed based on presence of conserved amino acid motif, structural feature or limited sequence similarity to an experimentally studied gene)	-	-	-	K15125//filamentous hemagglutinin
PA3494	723	87	109	18.17447031	28.22251411	0.634933194	Up	0.00210312	0.003872479	PA3494	electron transport complex protein RsxE	Product name confidence: class 4 (Homologs of previously reported genes of unknown function, or no similarity to any previously reported sequences)	GO:0016021//integral to membrane;GO:0005886//plasma membrane	-	GO:0022900//electron transport chain;GO:0009399//nitrogen fixation	K03613//electron transport complex protein RnfE
PA0577	1995	2541	3183	192.3723153	298.6766261	0.634683147	Up	0	0	dnaG	DNA primase	Product name confidence: class 2 (High similarity to functionally studied protein)	GO:0030894//replisome	GO:0003677//DNA binding;GO:0003896//DNA primase activity;GO:0008270//zinc ion binding	GO:0006269//DNA replication, synthesis of RNA primer	K02316//DNA primase [EC:2.7.7.-]
PA0477	927	210	263	34.2153012	53.11088186	0.634365837	Up	1.82E-06	4.52E-06	PA0477	transcriptional regulator	Product name confidence: class 3 (Function proposed based on presence of conserved amino acid motif, structural feature or limited sequence similarity to an experimentally studied gene)	-	GO:0003700//sequence-specific DNA binding transcription factor activity;GO:0003677//DNA binding	GO:0006355//regulation of transcription, DNA-dependent	K05798//LysR family transcriptional regulator, transcriptional activator for leuABCD operon
PA2455	528	139	174	39.76140157	61.69114401	0.633694788	Up	0.000105224	0.000224154	PA2455	hypothetical protein	Product name confidence: class 4 (Homologs of previously reported genes of unknown function, or no similarity to any previously reported sequences)	-	GO:0008080//N-acetyltransferase activity	-	-
PA0231	792	287	359	54.73152158	84.85486858	0.632625472	Up	2.67E-08	7.64E-08	pcaD	beta-ketoadipate enol-lactone hydrolase	Product name confidence: class 2 (High similarity to functionally studied protein)	-	GO:0047570//3-oxoadipate enol-lactonase activity	GO:0042952//beta-ketoadipate pathway;GO:0019614//catechol-containing compound catabolic process	K01055//3-oxoadipate enol-lactonase [EC:3.1.1.24]
PA4781	1182	367	459	46.89530822	72.69469307	0.632406456	Up	3.25E-10	1.03E-09	PA4781	cyclic di-GMP phosphodiesterase	Product name confidence: class 1: Function experimentally demonstrated in P. aeruginosa	-	GO:0046872//metal ion binding;GO:0008081//phosphoric diester hydrolase activity;GO:0000156//phosphorelay response regulator activity	GO:0035556//intracellular signal transduction;GO:0000160//two-component signal transduction system (phosphorelay);GO:0006355//regulation of transcription, DNA-dependent	K07814//putative two-component system response regulator
PA3919	1392	5553	6944	602.5169169	933.851832	0.632191917	Up	2.21E-11	7.66E-11	PA3919	hypothetical protein	Product name confidence: class 4 (Homologs of previously reported genes of unknown function, or no similarity to any previously reported sequences)	-	GO:0005524//ATP binding	-	K07175//PhoH-like ATPase
PA2171	471	20	25	6.413423155	9.93634357	0.63162046	Up	0.1421662	0.188008394	PA2171	hypothetical protein	Product name confidence: class 4 (Homologs of previously reported genes of unknown function, or no similarity to any previously reported sequences)	-	-	-	-
PA0864	789	96	120	18.37701783	28.47159131	0.63162046	Up	0.001319952	0.002501689	PA0864	transcriptional regulator	Product name confidence: class 3 (Function proposed based on presence of conserved amino acid motif, structural feature or limited sequence similarity to an experimentally studied gene)	GO:0005737//cytoplasm	GO:0003700//sequence-specific DNA binding transcription factor activity;GO:0043565//sequence-specific DNA binding	GO:0006355//regulation of transcription, DNA-dependent	K02099//AraC family transcriptional regulator, arabinose operon regulatory protein;K07720//two-component system, response regulator YesN;K07506//AraC family transcriptional regulator
PA4104	510	44	55	13.03056681	20.18831217	0.63162046	Up	0.029621	0.04544844	PA4104	hypothetical protein	Product name confidence: class 4 (Homologs of previously reported genes of unknown function, or no similarity to any previously reported sequences)	-	-	-	K15977//putative oxidoreductase
PA2172	1077	68	85	9.536170697	14.77442952	0.63162046	Up	0.0068647	0.011777353	PA2172	hypothetical protein	Product name confidence: class 4 (Homologs of previously reported genes of unknown function, or no similarity to any previously reported sequences)	-	GO:0008233//peptidase activity	GO:0006508//proteolysis	K01179//endoglucanase [EC:3.2.1.4]
PA5554	1377	5952	7439	652.8445594	1011.318884	0.631426536	Up	2.89E-11	9.82E-11	atpD	ATP synthase F0F1 subunit beta	Product name confidence: class 2 (High similarity to functionally studied protein)	GO:0045262//plasma membrane proton-transporting ATP synthase complex, catalytic core F(1)	GO:0046933//hydrogen ion transporting ATP synthase activity, rotational mechanism;GO:0005524//ATP binding	GO:0015991//ATP hydrolysis coupled proton transport;GO:0006091//generation of precursor metabolites and energy;GO:0042777//plasma membrane ATP synthesis coupled proton transport	K02112//F-type H+-transporting ATPase subunit beta [EC:3.6.3.14]
PA3981	1023	4370	5460	645.1884886	999.1357695	0.630960036	Up	5.69E-12	2.11E-11	PA3981	hypothetical protein	Product name confidence: class 4 (Homologs of previously reported genes of unknown function, or no similarity to any previously reported sequences)	-	GO:0005524//ATP binding	-	K06217//phosphate starvation-inducible protein PhoH and related proteins
PA4278	705	269	336	57.629383	89.21906315	0.630547425	Up	8.11E-08	2.25E-07	PA4278	hypothetical protein	Product name confidence: class 4 (Homologs of previously reported genes of unknown function, or no similarity to any previously reported sequences)	-	-	-	-
PA1967	501	338	422	101.8966207	157.6820376	0.629912117	Up	1.89E-09	5.81E-09	PA1967	hypothetical protein	Product name confidence: class 4 (Homologs of previously reported genes of unknown function, or no similarity to any previously reported sequences)	-	-	-	-
PA2475	1335	161	201	18.21484237	28.18527587	0.629827178	Up	3.39E-05	7.59E-05	PA2475	cytochrome P450	Product name confidence: class 3 (Function proposed based on presence of conserved amino acid motif, structural feature or limited sequence similarity to an experimentally studied gene)	-	GO:0020037//heme binding;GO:0016705//oxidoreductase activity, acting on paired donors, with incorporation or reduction of molecular oxygen;GO:0004497//monooxygenase activity;GO:0005506//iron ion binding;GO:0009055//electron carrier activity	GO:0055114//oxidation-reduction process	K00517//[EC:1.14.-.-]
PA0942	561	533	665	143.4977709	221.9045883	0.628911173	Up	0	0	PA0942	transcriptional regulator	Product name confidence: class 3 (Function proposed based on presence of conserved amino acid motif, structural feature or limited sequence similarity to an experimentally studied gene)	GO:0005622//intracellular	GO:0003700//sequence-specific DNA binding transcription factor activity;GO:0003677//DNA binding	GO:0006355//regulation of transcription, DNA-dependent	K15974//MarR family transcriptional regulator, negative regulator of the multidrug operon emrRAB
PA2944	3747	1032	1287	41.59841767	64.29872363	0.628261448	Up	1.41E-12	6.03E-12	cobN	cobaltochelatase subunit CobN	Product name confidence: class 2 (High similarity to functionally studied protein)	GO:0005737//cytoplasm	GO:0051116//cobaltochelatase activity;GO:0005524//ATP binding	GO:0006779//porphyrin-containing compound biosynthetic process;GO:0009236//cobalamin biosynthetic process	K02230//cobaltochelatase CobN [EC:6.6.1.2]
PA1187	1140	162	202	21.46302691	33.17065263	0.628053845	Up	3.39E-05	7.60E-05	PA1187	acyl-CoA dehydrogenase	Product name confidence: class 3 (Function proposed based on presence of conserved amino acid motif, structural feature or limited sequence similarity to an experimentally studied gene)	-	GO:0050660//flavin adenine dinucleotide binding;GO:0003995//acyl-CoA dehydrogenase activity	GO:0055114//oxidation-reduction process	K00249//acyl-CoA dehydrogenase [EC:1.3.99.3]
PA5027	816	3517	4383	650.9730607	1005.515594	0.627265709	Up	0	0	PA5027	hypothetical protein	Product name confidence: class 4 (Homologs of previously reported genes of unknown function, or no similarity to any previously reported sequences)	-	-	GO:0006950//response to stress	K14055//universal stress protein E
PA4657	984	1048	1306	160.8596025	248.4594827	0.627208545	Up	3.54E-13	1.76E-12	PA4657	hypothetical protein	Product name confidence: class 4 (Homologs of previously reported genes of unknown function, or no similarity to any previously reported sequences)	-	GO:0016491//oxidoreductase activity	GO:0055114//oxidation-reduction process	K06955//
PA4706	768	126	157	24.77936267	38.26889573	0.62703319	Up	0.000262848	0.000538794	PA4706	hemin importer ATP-binding subunit	Product name confidence: class 3 (Function proposed based on presence of conserved amino acid motif, structural feature or limited sequence similarity to an experimentally studied gene)	GO:0005886//plasma membrane	GO:0015439//heme-transporting ATPase activity;GO:0005524//ATP binding	GO:0015886//heme transport;GO:0006200//ATP catabolic process	K02013//iron complex transport system ATP-binding protein [EC:3.6.3.34]
PA5094	831	175	218	31.80664281	49.10921228	0.626665578	Up	1.73E-05	3.97E-05	PA5094	ABC transporter ATP-binding protein	Product name confidence: class 3 (Function proposed based on presence of conserved amino acid motif, structural feature or limited sequence similarity to an experimentally studied gene)	GO:0016020//membrane	GO:0005524//ATP binding;GO:0016887//ATPase activity	GO:0031460//glycine betaine transport;GO:0006200//ATP catabolic process	K02000//glycine betaine/proline transport system ATP-binding protein [EC:3.6.3.32]
PA3982	483	1516	1888	474.0595255	731.7493704	0.626281376	Up	2.51E-12	1.01E-11	PA3982	metalloprotease	Product name confidence: class 4 (Homologs of previously reported genes of unknown function, or no similarity to any previously reported sequences)	GO:0005737//cytoplasm	GO:0004521//endoribonuclease activity;GO:0004222//metalloendopeptidase activity;GO:0008270//zinc ion binding	GO:0090305//nucleic acid phosphodiester bond hydrolysis;GO:0006950//response to stress;GO:0006364//rRNA processing;GO:0006508//proteolysis	K07042//probable rRNA maturation factor
PA0266	1281	1277	1590	150.5644959	232.3568567	0.625960605	Up	3.17E-12	1.25E-11	gabT	4-aminobutyrate aminotransferase	Product name confidence: class 2 (High similarity to functionally studied protein)	-	GO:0030170//pyridoxal phosphate binding;GO:0047298//(S)-3-amino-2-methylpropionate transaminase activity;GO:0047589;GO:0003867//4-aminobutyrate transaminase activity	GO:0019477//L-lysine catabolic process;GO:0009450//gamma-aminobutyric acid catabolic process	K14268//5-aminovalerate aminotransferase [EC:2.6.1.48]
PA2718	489	196	244	60.53799305	93.40894466	0.625719858	Up	5.61E-06	1.34E-05	PA2718	transcriptional regulator	Product name confidence: class 3 (Function proposed based on presence of conserved amino acid motif, structural feature or limited sequence similarity to an experimentally studied gene)	-	GO:0003700//sequence-specific DNA binding transcription factor activity;GO:0003677//DNA binding;GO:0000166//nucleotide binding	GO:0006355//regulation of transcription, DNA-dependent	K11923//MerR family transcriptional regulator, copper efflux regulator
PA1555	927	6131	7628	998.9238651	1540.417516	0.624874804	Up	3.30E-11	1.12E-10	ccoP2	cytochrome C oxidase cbb3-type subunit CcoP	Product name confidence: class 1: Function experimentally demonstrated in P. aeruginosa	GO:0070469//respiratory chain;GO:0005886//plasma membrane	GO:0016491//oxidoreductase activity;GO:0009055//electron carrier activity;GO:0005506//iron ion binding;GO:0020037//heme binding	GO:0006119//oxidative phosphorylation;GO:0015992//proton transport;GO:0022900//electron transport chain	K00406//cytochrome c oxidase cbb3-type subunit III
PA0897	1023	627	780	92.57052228	142.7336814	0.624701046	Up	6.10E-13	2.85E-12	aruG	arginine/ornithine succinyltransferase AII subunit	Product name confidence: class 1 (Function experimentally demonstrated in P. aeruginosa)	-	GO:0008791//arginine N-succinyltransferase activity	GO:0019545	K00673//arginine N-succinyltransferase [EC:2.3.1.109]
PA2417	939	242	301	38.92517562	60.00789624	0.624448804	Up	4.81E-07	1.25E-06	PA2417	transcriptional regulator	Product name confidence: class 3 (Function proposed based on presence of conserved amino acid motif, structural feature or limited sequence similarity to an experimentally studied gene)	-	GO:0003700//sequence-specific DNA binding transcription factor activity;GO:0003677//DNA binding	GO:0006355//regulation of transcription, DNA-dependent	K10918//LysR family transcriptional regulator, transcriptional activator AphB
PA0110	795	66	82	12.53884731	19.30875277	0.62285025	Up	0.00873182	0.014688285	PA0110	hypothetical protein	Product name confidence: class 4 (Homologs of previously reported genes of unknown function, or no similarity to any previously reported sequences)	GO:0016020//membrane	-	-	-
PA4352	861	4542	5643	796.7549776	1226.914777	0.622827009	Up	9.70E-12	3.48E-11	PA4352	hypothetical protein	Product name confidence: class 4 (Homologs of previously reported genes of unknown function, or no similarity to any previously reported sequences)	-	-	GO:0006950//response to stress	K14055//universal stress protein E
PA3087	981	504	626	77.5965363	119.4573356	0.622431288	Up	9.54E-13	4.27E-12	PA3087	hypothetical protein	Product name confidence: class 4 (Homologs of previously reported genes of unknown function, or no similarity to any previously reported sequences)	-	GO:0042578//phosphoric ester hydrolase activity	GO:0008152//metabolic process	K05521//ADP-ribosylglycohydrolase [EC:3.2.-.-];K01090//protein phosphatase [EC:3.1.3.16]
[truncated: 4,467 more rows]
[truncated: 1 more columns]
