# Supplementary material for: Regulatory protein SrpA controls phage infection and core cellular processes in Pseudomonas aeruginosa
Source: Nat Commun. 2018 May 10;9:1846. doi: 10.1038/s41467-018-04232-6 (PMC5945682; doi:10.1038/s41467-018-04232-6)
Supplement: Supplementary file 6 — Supplementary Data 3 [file 41467_2018_4232_MOESM6_ESM.xlsx]

## Sheet: 11
>WP_025982326.1 XRE family transcriptional regulator Pseudomonas aeruginosa
MPKTIYRPEHMALLGLLKKHRKASGLTQVECSKALNRPQSFISDVENGTRRLDIVQLRDLCLVLGISLPELAQELENAITTARQ------------------------------------------------------------------------------------------------------------------------------------------------------------------------------------------------------------------------------------------
>KAJ89254.1 DNA-binding protein Pseudomonas aeruginosa PAK
MPKTIYRPEHMALLGLLKKHRKASGLTQVECSKALNRPQSFISDVENGTRRLDIVQLRDLCLVLGISLPELAQELENAITTARQ------------------------------------------------------------------------------------------------------------------------------------------------------------------------------------------------------------------------------------------
>ONM69783.1 transcriptional regulator Pseudomonas aeruginosa
MPKTIYRPEHMALLGLLKKHRKASGLTQVECSKALNRPQSFISDVENGTRRLDIVQLRDLCLVLGISLPELAQELENAITTARQ------------------------------------------------------------------------------------------------------------------------------------------------------------------------------------------------------------------------------------------
>OPD78969.1 transcriptional regulator Pseudomonas aeruginosa
MPKTIYRPEHMALLGLLKKHRKASGLTQVECSKALNRPQSFISDVENGTRRLDIVQLRDLCLVLGISLPELAQELENAITTARQ------------------------------------------------------------------------------------------------------------------------------------------------------------------------------------------------------------------------------------------
>OUK01061.1 transcriptional regulator Pseudomonas aeruginosa
MPKTIYRPEHMALLGLLKKHRKASGLTQVECSKALNRPQSFISDVENGTRRLDIVQLRDLCLVLGISLPELAQELENAITTARQ------------------------------------------------------------------------------------------------------------------------------------------------------------------------------------------------------------------------------------------
>WP_025297348.1 XRE family transcriptional regulator Pseudomonas aeruginosa
MPKTIYRPEHMALLDLLKKHRKASGLTQVECSKALNRPQSFISDVENGTRRLDIVQLRDLCLVLGISLPELAQELENAITTARQ------------------------------------------------------------------------------------------------------------------------------------------------------------------------------------------------------------------------------------------
>AJF49005.1 DNA-binding protein Pseudomonas aeruginosa
MPKTIYRPEHMALLDLLKKHRKASGLTQVECSKALNRPQSFISDVENGTRRLDIVQLRDLCLVLGISLPELAQELENAITTARQ------------------------------------------------------------------------------------------------------------------------------------------------------------------------------------------------------------------------------------------
>AKE70804.1 DNA-binding protein Pseudomonas aeruginosa
MPKTIYRPEHMALLDLLKKHRKASGLTQVECSKALNRPQSFISDVENGTRRLDIVQLRDLCLVLGISLPELAQELENAITTARQ------------------------------------------------------------------------------------------------------------------------------------------------------------------------------------------------------------------------------------------
>KQJ61959.1 DNA-binding protein Pseudomonas aeruginosa
MPKTIYRPEHMALLDLLKKHRKASGLTQVECSKALNRPQSFISDVENGTRRLDIVQLRDLCLVLGISLPELAQELENAITTARQ------------------------------------------------------------------------------------------------------------------------------------------------------------------------------------------------------------------------------------------
>KRU99012.1 DNA-binding protein Pseudomonas aeruginosa
MPKTIYRPEHMALLDLLKKHRKASGLTQVECSKALNRPQSFISDVENGTRRLDIVQLRDLCLVLGISLPELAQELENAITTARQ------------------------------------------------------------------------------------------------------------------------------------------------------------------------------------------------------------------------------------------
>KSD49604.1 transcriptional regulator Pseudomonas aeruginosa
MPKTIYRPEHMALLDLLKKHRKASGLTQVECSKALNRPQSFISDVENGTRRLDIVQLRDLCLVLGISLPELAQELENAITTARQ------------------------------------------------------------------------------------------------------------------------------------------------------------------------------------------------------------------------------------------
>KSD60088.1 transcriptional regulator Pseudomonas aeruginosa
MPKTIYRPEHMALLDLLKKHRKASGLTQVECSKALNRPQSFISDVENGTRRLDIVQLRDLCLVLGISLPELAQELENAITTARQ------------------------------------------------------------------------------------------------------------------------------------------------------------------------------------------------------------------------------------------
>KSD87563.1 transcriptional regulator Pseudomonas aeruginosa
MPKTIYRPEHMALLDLLKKHRKASGLTQVECSKALNRPQSFISDVENGTRRLDIVQLRDLCLVLGISLPELAQELENAITTARQ------------------------------------------------------------------------------------------------------------------------------------------------------------------------------------------------------------------------------------------
>KSD97201.1 transcriptional regulator Pseudomonas aeruginosa
MPKTIYRPEHMALLDLLKKHRKASGLTQVECSKALNRPQSFISDVENGTRRLDIVQLRDLCLVLGISLPELAQELENAITTARQ------------------------------------------------------------------------------------------------------------------------------------------------------------------------------------------------------------------------------------------
>KSE23049.1 transcriptional regulator Pseudomonas aeruginosa
MPKTIYRPEHMALLDLLKKHRKASGLTQVECSKALNRPQSFISDVENGTRRLDIVQLRDLCLVLGISLPELAQELENAITTARQ------------------------------------------------------------------------------------------------------------------------------------------------------------------------------------------------------------------------------------------
>KSE57143.1 transcriptional regulator Pseudomonas aeruginosa
MPKTIYRPEHMALLDLLKKHRKASGLTQVECSKALNRPQSFISDVENGTRRLDIVQLRDLCLVLGISLPELAQELENAITTARQ------------------------------------------------------------------------------------------------------------------------------------------------------------------------------------------------------------------------------------------
>KSE70012.1 transcriptional regulator Pseudomonas aeruginosa
MPKTIYRPEHMALLDLLKKHRKASGLTQVECSKALNRPQSFISDVENGTRRLDIVQLRDLCLVLGISLPELAQELENAITTARQ------------------------------------------------------------------------------------------------------------------------------------------------------------------------------------------------------------------------------------------
>KSI08987.1 transcriptional regulator Pseudomonas aeruginosa
MPKTIYRPEHMALLDLLKKHRKASGLTQVECSKALNRPQSFISDVENGTRRLDIVQLRDLCLVLGISLPELAQELENAITTARQ------------------------------------------------------------------------------------------------------------------------------------------------------------------------------------------------------------------------------------------
>KSI52246.1 transcriptional regulator Pseudomonas aeruginosa
MPKTIYRPEHMALLDLLKKHRKASGLTQVECSKALNRPQSFISDVENGTRRLDIVQLRDLCLVLGISLPELAQELENAITTARQ------------------------------------------------------------------------------------------------------------------------------------------------------------------------------------------------------------------------------------------
>KSN34259.1 transcriptional regulator Pseudomonas aeruginosa
MPKTIYRPEHMALLDLLKKHRKASGLTQVECSKALNRPQSFISDVENGTRRLDIVQLRDLCLVLGISLPELAQELENAITTARQ------------------------------------------------------------------------------------------------------------------------------------------------------------------------------------------------------------------------------------------
>KSN60146.1 transcriptional regulator Pseudomonas aeruginosa
MPKTIYRPEHMALLDLLKKHRKASGLTQVECSKALNRPQSFISDVENGTRRLDIVQLRDLCLVLGISLPELAQELENAITTARQ------------------------------------------------------------------------------------------------------------------------------------------------------------------------------------------------------------------------------------------
>KSO73694.1 transcriptional regulator Pseudomonas aeruginosa
MPKTIYRPEHMALLDLLKKHRKASGLTQVECSKALNRPQSFISDVENGTRRLDIVQLRDLCLVLGISLPELAQELENAITTARQ--------------------------------------------------
>KSO93648.1 transcriptional regulator Pseudomonas aeruginosa
MPKTIYRPEHMALLDLLKKHRKASGLTQVECSKALNRPQSFISDVENGTRRLDIVQLRDLCLVLGISLPELAQELENAITTARQ------------------------------------------------------------------------------------------------------------------------------------------------------------------------------------------------------------------------------------------
>KSQ05265.1 transcriptional regulator Pseudomonas aeruginosa
MPKTIYRPEHMALLDLLKKHRKASGLTQVECSKALNRPQSFISDVENGTRRLDIVQLRDLCLVLGISLPELAQELENAITTARQ------------------------------------------------------------------------------------------------------------------------------------------------------------------------------------------------------------------------------------------
>KSQ49910.1 transcriptional regulator Pseudomonas aeruginosa
MPKTIYRPEHMALLDLLKKHRKASGLTQVECSKALNRPQSFISDVENGTRRLDIVQLRDLCLVLGISLPELAQELENAITTARQ------------------------------------------------------------------------------------------------------------------------------------------------------------------------------------------------------------------------------------------
>KSR55957.1 transcriptional regulator Pseudomonas aeruginosa
MPKTIYRPEHMALLDLLKKHRKASGLTQVECSKALNRPQSFISDVENGTRRLDIVQLRDLCLVLGISLPELAQELENAITTARQ------------------------------------------------------------------------------------------------------------------------------------------------------------------------------------------------------------------------------------------
>KSS21028.1 transcriptional regulator Pseudomonas aeruginosa
MPKTIYRPEHMALLDLLKKHRKASGLTQVECSKALNRPQSFISDVENGTRRLDIVQLRDLCLVLGISLPELAQELENAITTARQ------------------------------------------------------------------------------------------------------------------------------------------------------------------------------------------------------------------------------------------
>KSS66880.1 transcriptional regulator Pseudomonas aeruginosa
MPKTIYRPEHMALLDLLKKHRKASGLTQVECSKALNRPQSFISDVENGTRRLDIVQLRDLCLVLGISLPELAQELENAITTARQ------------------------------------------------------------------------------------------------------------------------------------------------------------------------------------------------------------------------------------------
>KSS68773.1 transcriptional regulator Pseudomonas aeruginosa
MPKTIYRPEHMALLDLLKKHRKASGLTQVECSKALNRPQSFISDVENGTRRLDIVQLRDLCLVLGISLPELAQELENAITTARQ------------------------------------------------------------------------------------------------------------------------------------------------------------------------------------------------------------------------------------------
>KSS71912.1 transcriptional regulator Pseudomonas aeruginosa
MPKTIYRPEHMALLDLLKKHRKASGLTQVECSKALNRPQSFISDVENGTRRLDIVQLRDLCLVLGISLPELAQELENAITTARQ------------------------------------------------------------------------------------------------------------------------------------------------------------------------------------------------------------------------------------------
>KSS84241.1 transcriptional regulator Pseudomonas aeruginosa
MPKTIYRPEHMALLDLLKKHRKASGLTQVECSKALNRPQSFISDVENGTRRLDIVQLRDLCLVLGISLPELAQELENAITTARQ------------------------------------------------------------------------------------------------------------------------------------------------------------------------------------------------------------------------------------------
>KSS87685.1 transcriptional regulator Pseudomonas aeruginosa
MPKTIYRPEHMALLDLLKKHRKASGLTQVECSKALNRPQSFISDVENGTRRLDIVQLRDLCLVLGISLPELAQELENAITTARQ------------------------------------------------------------------------------------------------------------------------------------------------------------------------------------------------------------------------------------------
>KSS91558.1 transcriptional regulator Pseudomonas aeruginosa
MPKTIYRPEHMALLDLLKKHRKASGLTQVECSKALNRPQSFISDVENGTRRLDIVQLRDLCLVLGISLPELAQELENAITTARQ------------------------------------------------------------------------------------------------------------------------------------------------------------------------------------------------------------------------------------------
>KST07019.1 transcriptional regulator Pseudomonas aeruginosa
MPKTIYRPEHMALLDLLKKHRKASGLTQVECSKALNRPQSFISDVENGTRRLDIVQLRDLCLVLGISLPELAQELENAITTARQ------------------------------------------------------------------------------------------------------------------------------------------------------------------------------------------------------------------------------------------
>KST11933.1 transcriptional regulator Pseudomonas aeruginosa
MPKTIYRPEHMALLDLLKKHRKASGLTQVECSKALNRPQSFISDVENGTRRLDIVQLRDLCLVLGISLPELAQELENAITTARQ------------------------------------------------------------------------------------------------------------------------------------------------------------------------------------------------------------------------------------------
>KST14483.1 transcriptional regulator Pseudomonas aeruginosa
MPKTIYRPEHMALLDLLKKHRKASGLTQVECSKALNRPQSFISDVENGTRRLDIVQLRDLCLVLGISLPELAQELENAITTARQ------------------------------------------------------------------------------------------------------------------------------------------------------------------------------------------------------------------------------------------
>KTF52774.1 DNA-binding protein Pseudomonas aeruginosa
MPKTIYRPEHMALLDLLKKHRKASGLTQVECSKALNRPQSFISDVENGTRRLDIVQLRDLCLVLGISLPELAQELENAITTARQ------------------------------------------------------------------------------------------------------------------------------------------------------------------------------------------------------------------------------------------
>OFB90615.1 transcriptional regulator Pseudomonas aeruginosa
MPKTIYRPEHMALLDLLKKHRKASGLTQVECSKALNRPQSFISDVENGTRRLDIVQLRDLCLVLGISLPELAQELENAITTARQ------------------------------------------------------------------------------------------------------------------------------------------------------------------------------------------------------------------------------------------
>OFC01196.1 transcriptional regulator Pseudomonas aeruginosa
MPKTIYRPEHMALLDLLKKHRKASGLTQVECSKALNRPQSFISDVENGTRRLDIVQLRDLCLVLGISLPELAQELENAITTARQ------------------------------------------------------------------------------------------------------------------------------------------------------------------------------------------------------------------------------------------
>OFC18741.1 transcriptional regulator Pseudomonas aeruginosa
MPKTIYRPEHMALLDLLKKHRKASGLTQVECSKALNRPQSFISDVENGTRRLDIVQLRDLCLVLGISLPELAQELENAITTARQ------------------------------------------------------------------------------------------------------------------------------------------------------------------------------------------------------------------------------------------
>OFC25743.1 transcriptional regulator Pseudomonas aeruginosa
MPKTIYRPEHMALLDLLKKHRKASGLTQVECSKALNRPQSFISDVENGTRRLDIVQLRDLCLVLGISLPELAQELENAITTARQ------------------------------------------------------------------------------------------------------------------------------------------------------------------------------------------------------------------------------------------
>OKR55002.1 transcriptional regulator Pseudomonas aeruginosa
MPKTIYRPEHMALLDLLKKHRKASGLTQVECSKALNRPQSFISDVENGTRRLDIVQLRDLCLVLGISLPELAQELENAITTARQ------------------------------------------------------------------------------------------------------------------------------------------------------------------------------------------------------------------------------------------
>ARG50184.1 transcriptional regulator Pseudomonas aeruginosa
MPKTIYRPEHMALLDLLKKHRKASGLTQVECSKALNRPQSFISDVENGTRRLDIVQLRDLCLVLGISLPELAQELENAITTARQ------------------------------------------------------------------------------------------------------------------------------------------------------------------------------------------------------------------------------------------
>OTH81013.1 transcriptional regulator Pseudomonas aeruginosa
MPKTIYRPEHMALLDLLKKHRKASGLTQVECSKALNRPQSFISDVENGTRRLDIVQLRDLCLVLGISLPELAQELENAITTARQ------------------------------------------------------------------------------------------------------------------------------------------------------------------------------------------------------------------------------------------
>OTH86565.1 transcriptional regulator Pseudomonas aeruginosa
MPKTIYRPEHMALLDLLKKHRKASGLTQVECSKALNRPQSFISDVENGTRRLDIVQLRDLCLVLGISLPELAQELENAITTARQ------------------------------------------------------------------------------------------------------------------------------------------------------------------------------------------------------------------------------------------
>OTH94412.1 transcriptional regulator Pseudomonas aeruginosa
MPKTIYRPEHMALLDLLKKHRKASGLTQVECSKALNRPQSFISDVENGTRRLDIVQLRDLCLVLGISLPELAQELENAITTARQ------------------------------------------------------------------------------------------------------------------------------------------------------------------------------------------------------------------------------------------
>OTI52200.1 transcriptional regulator Pseudomonas aeruginosa
MPKTIYRPEHMALLDLLKKHRKASGLTQVECSKALNRPQSFISDVENGTRRLDIVQLRDLCLVLGISLPELAQELENAITTARQ------------------------------------------------------------------------------------------------------------------------------------------------------------------------------------------------------------------------------------------
>OTI61024.1 transcriptional regulator Pseudomonas aeruginosa
MPKTIYRPEHMALLDLLKKHRKASGLTQVECSKALNRPQSFISDVENGTRRLDIVQLRDLCLVLGISLPELAQELENAITTARQ------------------------------------------------------------------------------------------------------------------------------------------------------------------------------------------------------------------------------------------
>OTJ92741.1 transcriptional regulator Pseudomonas aeruginosa
MPKTIYRPEHMALLDLLKKHRKASGLTQVECSKALNRPQSFISDVENGTRRLDIVQLRDLCLVLGISLPELAQELENAITTARQ------------------------------------------------------------------------------------------------------------------------------------------------------------------------------------------------------------------------------------------
>OVZ13339.1 transcriptional regulator Pseudomonas aeruginosa
MPKTIYRPEHMALLDLLKKHRKASGLTQVECSKALNRPQSFISDVENGTRRLDIVQLRDLCLVLGISLPELAQELENAITTARQ------------------------------------------------------------------------------------------------------------------------------------------------------------------------------------------------------------------------------------------
>OVZ70655.1 transcriptional regulator Pseudomonas aeruginosa
MPKTIYRPEHMALLDLLKKHRKASGLTQVECSKALNRPQSFISDVENGTRRLDIVQLRDLCLVLGISLPELAQELENAITTARQ------------------------------------------------------------------------------------------------------------------------------------------------------------------------------------------------------------------------------------------
>WP_058160544.1 XRE family transcriptional regulator Pseudomonas aeruginosa
MPKTIYRPEHTALLHLLKTYRKAAGLTQVECSKALERPQSFMSDVENGTRRLDIVQLRDLCKVLGISLPELVQELENAITANQ-------------------------------------------------------------------------------------------------------------------------------------------------------------------------------------------------------------------------------------------
>KSF04244.1 transcriptional regulator Pseudomonas aeruginosa
MPKTIYRPEHTALLHLLKTYRKAAGLTQVECSKALERPQSFMSDVENGTRRLDIVQLRDLCKVLGISLPELVQELENAITANQ-------------------------------------------------------------------------------------------------------------------------------------------------------------------------------------------------------------------------------------------
>OPD81706.1 transcriptional regulator Pseudomonas aeruginosa
MPKTIYRPEHTALLHLLKTYRKAAGLTQVECSKALERPQSFMSDVENGTRRLDIVQLRDLCKVLGISLPELVQELENAITANQ-------------------------------------------------------------------------------------------------------------------------------------------------------------------------------------------------------------------------------------------
>WP_079456880.1 XRE family transcriptional regulator Pseudomonas aeruginosa
MTKAIYRPEYAVFLKLLKRHRIAAGLTQEACSKALDRPQSFMSDVERGSRRLDIIQLRDLCLVLSLDLSTLILEFEQALAGLPCDNKS--------------------------------------------------------------------------------------------------------------------------------------------------------------------------------------------------------------------------------------
>WP_033971272.1 XRE family transcriptional regulator Pseudomonas aeruginosa
MTKAIYRPEYEVFLEILKRRRIEAGLTQVECSKALGRPQSFMSDVERGSRRLDIIQLRDLCKVLGFDLLTLVLEFEKALQIQTR------------------------------------------------------------------------------------------------------------------------------------------------------------------------------------------------------------------------------------------
>WP_033980565.1 MULTISPECIES: XRE family transcriptional regulator Pseudomonas
MTKAIYRPEYEVFLDILKRRRIEAGLTQVECSKALGRPQSFMSDVERGSRRLDIIQIRDLCKVMGCDFPTLVLDFEQALESRSI------------------------------------------------------------------------------------------------------------------------------------------------------------------------------------------------------------------------------------------
>BAR69249.1 XRE-family DNA-binding protein Pseudomonas aeruginosa
MTKAIYRPEYEVFLDILKRRRIEAGLTQVECSKALGRPQSFMSDVERGSRRLDIIQIRDLCKVMGCDFPTLVLDFEQALESRSI------------------------------------------------------------------------------------------------------------------------------------------------------------------------------------------------------------------------------------------
>KSL02575.1 transcriptional regulator Pseudomonas aeruginosa
MTKAIYRPEYEVFLDILKRRRIEAGLTQVECSKALGRPQSFMSDVERGSRRLDIIQIRDLCKVMGCDFPTLVLDFEQALESRSI------------------------------------------------------------------------------------------------------------------------------------------------------------------------------------------------------------------------------------------
>OXT86720.1 transcriptional regulator Pseudomonas aeruginosa
MTKAIYRPEYEVFLDILKRRRIEAGLTQVECSKALGRPQSFMSDVERGSRRLDIIQIRDLCKVMGCDFPTLVLDFEQALESRSI------------------------------------------------------------------------------------------------------------------------------------------------------------------------------------------------------------------------------------------
>WP_079387636.1 XRE family transcriptional regulator Pseudomonas aeruginosa
MTKAIYRPEYDAFLQLLKRLRNESGLTQAQCSAALGRPQSFMSDVERGVRRLDIVQLRDLCLVLGTDLVSFSVDYESILSTTNNSSD---------------------------------------------------------------------------------------------------------------------------------------------------------------------------------------------------------------------------------------
>WP_033956132.1 XRE family transcriptional regulator Pseudomonas aeruginosa
MAKAIYRPEYAAFLAILKRRRVAAGLTQVECSRALGHPQSFMSDVERGARRLDIIQIRDLSAVLKTDLVTLIREFEDSLNSVRKLDVPDASAD---------------------------------------------------------------------------------------------------------------------------------------------------------------------------------------------------------------------------------
>WP_052168316.1 XRE family transcriptional regulator Pseudomonas aeruginosa
MAKAIYRPEYAAFLAILKRRRVAAGLTQVECSKALGHPQSFMSDVERGARRLDIIQIRDLSAVLKTDLVTLIREFEDSLNGVRKLDVPDASAD---------------------------------------------------------------------------------------------------------------------------------------------------------------------------------------------------------------------------------
>WP_071575706.1 XRE family transcriptional regulator Pseudomonas aeruginosa
MTKAIYRREHEIFLQLLKRLRVESGLTQAQCSAALSRPQSFMSDVERGVRRLDIVQLRDLCLVLGTDLTSFSKAYEQALNAG--------------------------------------------------------------------------------------------------------------------------------------------------------------------------------------------------------------------------------------------
>OPE36054.1 transcriptional regulator Pseudomonas aeruginosa
MTKAIYRREHEIFLQLLKRLRVESGLTQAQCSAALSRPQSFMSDVERGVRRLDIVQLRDLCLVLGTDLTSFSKAYEQALNAG--------------------------------------------------------------------------------------------------------------------------------------------------------------------------------------------------------------------------------------------
>OXT78084.1 XRE family transcriptional regulator Pseudomonas aeruginosa
MTKAIYRREHEIFLQLLKRLRVESGLTQAQCSAALSRPQSFMSDVERGVRRLDIVQLRDLCLVLGTDLTSFSKAYEQALNAG--------------------------------------------------------------------------------------------------------------------------------------------------------------------------------------------------------------------------------------------
>WP_049950376.1 XRE family transcriptional regulator Pseudomonas aeruginosa
MTKAIYRPEHEVFLQLLRQLRIESGLTQAQCSNALGRPQSFMSDVERGVRRLDIVQIHDLCVVLGTTLSEFAAAYERELGKSRDS-----------------------------------------------------------------------------------------------------------------------------------------------------------------------------------------------------------------------------------------
>WP_052156346.1 XRE family transcriptional regulator Pseudomonas aeruginosa
MTKAIYRPEYEVFLLHLKRLRIESGLTQAECSAALGRPQSFMSDVERGVRRLDIVQLRDLCLVLGTDLASFSKAYEQALDAT--------------------------------------------------------------------------------------------------------------------------------------------------------------------------------------------------------------------------------------------
>WP_058132211.1 XRE family transcriptional regulator Pseudomonas aeruginosa
MTKAIYRREHEIFLQLLKRIRIESGLTQAQCSAALTRPQSFMSDVERGVRRLDVVQLRDLCLVLGTDLTSFSKAYEQALNAG--------------------------------------------------------------------------------------------------------------------------------------------------------------------------------------------------------------------------------------------
>KSK61718.1 transcriptional regulator Pseudomonas aeruginosa
MTKAIYRREHEIFLQLLKRIRIESGLTQAQCSAALTRPQSFMSDVERGVRRLDVVQLRDLCLVLGTDLTSFSKAYEQALNAG--------------------------------------------------------------------------------------------------------------------------------------------------------------------------------------------------------------------------------------------
>SNT51118.1 Helix-turn-helix domain-containing protein Pseudomonas sp. AMO17WK12:I8
MTKAIYRREHVIFLQELKRMRVESGMTQVQCSAALGRPQSFMSDVERGVRRLDLVQLRDLCLVLGSDLVRFTNAFEQALDSESV------------------------------------------------------------------------------------------------------------------------------------------------------------------------------------------------------------------------------------------
>WP_049874468.1 XRE family transcriptional regulator Pseudomonas aeruginosa
MTKAIYRPEHEVFLQLLRQLRIESELTQAQCSNALGRPQSFMSDVERGVRRLDIVQIHDLCVVLGTTLSEFAAAYERELGKSRDS-----------------------------------------------------------------------------------------------------------------------------------------------------------------------------------------------------------------------------------------
>ARI05609.1 DNA binding protein Pseudomonas aeruginosa PAK
MTKAIYRPEHEVFLQLLRQLRIESELTQAQCSNALGRPQSFMSDVERGVRRLDIVQIHDLCVVLGTTLSEFAAAYERELGKSRDS-----------------------------------------------------------------------------------------------------------------------------------------------------------------------------------------------------------------------------------------
>WP_073653949.1 XRE family transcriptional regulator Pseudomonas aeruginosa
MTKAIYRREHVIFLHELRRMRVESGMTQAQCSAALGRPQSFMSDVERGVRRLDMVQLRDLCLVLGSDLVRFTNAFEQALDSESV------------------------------------------------------------------------------------------------------------------------------------------------------------------------------------------------------------------------------------------
>WP_079281387.1 XRE family transcriptional regulator Pseudomonas aeruginosa
MEKSVYRDENLVLLRLLKKCRVEAGLTQAEFAQALDRPQSFASDIERGLRRIDLVQLRDICHALGLGLVDFVQRFEAELSSKGAGE----------------------------------------------------------------------------------------------------------------------------------------------------------------------------------------------------------------------------------------
>WP_071576162.1 XRE family transcriptional regulator Pseudomonas aeruginosa
MEKSVYRDENLVLLRLLKQCRVEAGLTQAEFAQALDRPQSFASDIERGLRRIDLVQLRDICHALGIGLVDFVERFEAELSSKGASE----------------------------------------------------------------------------------------------------------------------------------------------------------------------------------------------------------------------------------------
>OPE29813.1 transcriptional regulator Pseudomonas aeruginosa
MEKSVYRDENLVLLRLLKQCRVEAGLTQAEFAQALDRPQSFASDIERGLRRIDLVQLRDICHALGIGLVDFVERFEAELSSKGASE----------------------------------------------------------------------------------------------------------------------------------------------------------------------------------------------------------------------------------------
>WP_023110856.1 XRE family transcriptional regulator Pseudomonas aeruginosa
MEKSVYRDENLVLLRLLKQCRVEAGLTQAQFAQALDRPQSFASDIERGLRRIDLVQLRDICHALNIGLVEFVQRFEAELVRKDD------------------------------------------------------------------------------------------------------------------------------------------------------------------------------------------------------------------------------------------
>ERV84188.1 hypothetical protein Q041_04204 Pseudomonas aeruginosa BWHPSA028
MEKSVYRDENLVLLRLLKQCRVEAGLTQAQFAQALDRPQSFASDIERGLRRIDLVQLRDICHALNIGLVEFVQRFEAELVRKDD------------------------------------------------------------------------------------------------------------------------------------------------------------------------------------------------------------------------------------------
>ETU72456.1 hypothetical protein Q095_05849 Pseudomonas aeruginosa PS50
MEKSVYRDENLVLLRLLKQCRVEAGLTQAQFAQALDRPQSFASDIERGLRRIDLVQLRDICHALNIGLVEFVQRFEAELVRKDD------------------------------------------------------------------------------------------------------------------------------------------------------------------------------------------------------------------------------------------
>ETV60183.1 hypothetical protein Q042_03822 Pseudomonas aeruginosa BWHPSA037
MEKSVYRDENLVLLRLLKQCRVEAGLTQAQFAQALDRPQSFASDIERGLRRIDLVQLRDICHALNIGLVEFVQRFEAELVRKDD------------------------------------------------------------------------------------------------------------------------------------------------------------------------------------------------------------------------------------------
>KSL36158.1 transcriptional regulator Pseudomonas aeruginosa
MEKSVYRDENLVLLRLLKQCRVEAGLTQAQFAQALDRPQSFASDIERGLRRIDLVQLRDICHALNIGLVEFVQRFEAELVRKDD------------------------------------------------------------------------------------------------------------------------------------------------------------------------------------------------------------------------------------------
>KSN24714.1 transcriptional regulator Pseudomonas aeruginosa
MEKSVYRDENLVLLRLLKQCRVEAGLTQAQFAQALDRPQSFASDIERGLRRIDLVQLRDICHALNIGLVEFVQRFEAELVRKDD------------------------------------------------------------------------------------------------------------------------------------------------------------------------------------------------------------------------------------------
>WP_003464196.1 MULTISPECIES: XRE family transcriptional regulator Pseudomonas
MEKSVYRDENLVLLRLLKQCRVEAGLTQAQFAQALERPQSFASDIERGLRRIDLVQLRDICHALNIGLVEFVQRFETELARKDA------------------------------------------------------------------------------------------------------------------------------------------------------------------------------------------------------------------------------------------
>CDM42625.1 DNA-binding protein Pseudomonas pseudoalcaligenes CECT 5344
MEKSVYRDENLVLLRLLKQCRVEAGLTQAQFAQALERPQSFASDIERGLRRIDLVQLRDICHALNIGLVEFVQRFETELARKDA------------------------------------------------------------------------------------------------------------------------------------------------------------------------------------------------------------------------------------------
>AHY44719.1 DNA-binding protein Pseudomonas stutzeri
MEKSVYRDENLVLLRLLKQCRVEAGLTQAQFAQALERPQSFASDIERGLRRIDLVQLRDICHALNIGLVEFVQRFETELARKDA------------------------------------------------------------------------------------------------------------------------------------------------------------------------------------------------------------------------------------------
>CDR93247.1 DNA-binding protein Pseudomonas pseudoalcaligenes
MEKSVYRDENLVLLRLLKQCRVEAGLTQAQFAQALERPQSFASDIERGLRRIDLVQLRDICHALNIGLVEFVQRFETELARKDA------------------------------------------------------------------------------------------------------------------------------------------------------------------------------------------------------------------------------------------
>SDU93013.1 Helix-turn-helix Pseudomonas sihuiensis
MEKSVYRDENLVLLRLLKQCRVEAGLTQAQFAQALERPQSFASDIERGLRRIDLVQLRDICHALNIGLVEFVQRFETELARKDA------------------------------------------------------------------------------------------------------------------------------------------------------------------------------------------------------------------------------------------
>SEJ59143.1 Helix-turn-helix Pseudomonas oleovorans
MEKSVYRDENLVLLRLLKQCRVEAGLTQAQFAQALERPQSFASDIERGLRRIDLVQLRDICHALNIGLVEFVQRFETELARKDA------------------------------------------------------------------------------------------------------------------------------------------------------------------------------------------------------------------------------------------
>OWK41418.1 helix-turn-helix protein Pseudomonas oleovorans subsp. oleovorans
MEKSVYRDENLVLLRLLKQCRVEAGLTQAQFAQALERPQSFASDIERGLRRIDLVQLRDICHALNIGLVEFVQRFETELARKDA------------------------------------------------------------------------------------------------------------------------------------------------------------------------------------------------------------------------------------------
>OXM42127.1 XRE family transcriptional regulator Pseudomonas sp. ASS-1
MEKSVYRDENLVLLRLLKQCRVEAGLTQAQFAQALERPQSFASDIERGLRRIDLVQLRDICHALNIGLVEFVQRFETELARKDA------------------------------------------------------------------------------------------------------------------------------------------------------------------------------------------------------------------------------------------
>WP_044727311.1 XRE family transcriptional regulator Pseudomonas aeruginosa
MEKSVYRDENLVLLRLLKQCRVEAGLTQAQFAQALGRPQSFASDIERGLRRIDLVQLRDICHALNIGLVEFVQRFEAELVRKDD------------------------------------------------------------------------------------------------------------------------------------------------------------------------------------------------------------------------------------------
>KJC17474.1 XRE family transcriptional regulator Pseudomonas aeruginosa
MEKSVYRDENLVLLRLLKQCRVEAGLTQAQFAQALGRPQSFASDIERGLRRIDLVQLRDICHALNIGLVEFVQRFEAELVRKDD------------------------------------------------------------------------------------------------------------------------------------------------------------------------------------------------------------------------------------------
>KRV02956.1 XRE family transcriptional regulator Pseudomonas aeruginosa
MEKSVYRDENLVLLRLLKQCRVEAGLTQAQFAQALGRPQSFASDIERGLRRIDLVQLRDICHALNIGLVEFVQRFEAELVRKDD------------------------------------------------------------------------------------------------------------------------------------------------------------------------------------------------------------------------------------------
>KRV20908.1 XRE family transcriptional regulator Pseudomonas aeruginosa
MEKSVYRDENLVLLRLLKQCRVEAGLTQAQFAQALGRPQSFASDIERGLRRIDLVQLRDICHALNIGLVEFVQRFEAELVRKDD------------------------------------------------------------------------------------------------------------------------------------------------------------------------------------------------------------------------------------------
>KSR08885.1 transcriptional regulator Pseudomonas aeruginosa
MEKSVYRDENLVLLRLLKQCRVEAGLTQAQFAQALGRPQSFASDIERGLRRIDLVQLRDICHALNIGLVEFVQRFEAELVRKDD------------------------------------------------------------------------------------------------------------------------------------------------------------------------------------------------------------------------------------------
>OXT77034.1 transcriptional regulator Pseudomonas aeruginosa
MEKSVYRDENLVLLRLLKQCRVEAGLTQAQFAQALGRPQSFASDIERGLRRIDLVQLRDICHALNIGLVEFVQRFEAELVRKDD------------------------------------------------------------------------------------------------------------------------------------------------------------------------------------------------------------------------------------------
>WP_033981640.1 MULTISPECIES: XRE family transcriptional regulator Pseudomonas aeruginosa group
MEKSVYRDENLILLRLLKQCRVEAGLTQSQFAQALERPQSFASDIERGLRRIDLVQLRDICQALNIGLVEFVQRFEAELASKGAGD----------------------------------------------------------------------------------------------------------------------------------------------------------------------------------------------------------------------------------------
>WP_043033505.1 MULTISPECIES: XRE family transcriptional regulator Stenotrophomonas
MSKSIHRKEYAALIEAVREARLAAGLTQAQVSSMLGRSQSFISDVETGKRRVDVVELRDIARLTGLSLGKLITNFEKRIKD---------------------------------------------------------------------------------------------------------------------------------------------------------------------------------------------------------------------------------------------
>KIS40816.1 regulatory protein Stenotrophomonas maltophilia WJ66
MSKSIHRKEYAALIEAVREARLAAGLTQAQVSSMLGRSQSFISDVETGKRRVDVVELRDIARLTGLSLGKLITNFEKRIKD---------------------------------------------------------------------------------------------------------------------------------------------------------------------------------------------------------------------------------------------
>CRQ03411.1 anaerobic benzoate catabolism transcriptional regulator Pseudomonas aeruginosa
MSKSIHRKEYAALIEAVREARLAAGLTQAQVSSMLGRSQSFISDVETGKRRVDVVELRDIARLTGLSLGKLITNFEKRIKD---------------------------------------------------------------------------------------------------------------------------------------------------------------------------------------------------------------------------------------------
>KOO79041.1 DNA-binding protein Stenotrophomonas maltophilia
MSKSIHRKEYAALIEAVREARLAAGLTQAQVSSMLGRSQSFISDVETGKRRVDVVELRDIARLTGLSLGKLITNFEKRIKD---------------------------------------------------------------------------------------------------------------------------------------------------------------------------------------------------------------------------------------------
>KRG45597.1 DNA-binding protein Pseudomonas geniculata ATCC 19374 JCM 13324
MSKSIHRKEYAALIEAVREARLAAGLTQAQVSSMLGRSQSFISDVETGKRRVDVVELRDIARLTGLSLGKLITNFEKRIKD---------------------------------------------------------------------------------------------------------------------------------------------------------------------------------------------------------------------------------------------
>KZE40482.1 DNA-binding protein Stenotrophomonas maltophilia
MSKSIHRKEYAALIEAVREARLAAGLTQAQVSSMLGRSQSFISDVETGKRRVDVVELRDIARLTGLSLGKLITNFEKRIKD---------------------------------------------------------------------------------------------------------------------------------------------------------------------------------------------------------------------------------------------
>OMO42643.1 transcriptional regulator Stenotrophomonas sp. MB339
MSKSIHRKEYAALIEAVREARLAAGLTQAQVSSMLGRSQSFISDVETGKRRVDVVELRDIARLTGLSLGKLITNFEKRIKD---------------------------------------------------------------------------------------------------------------------------------------------------------------------------------------------------------------------------------------------
>OWQ75924.1 transcriptional regulator Stenotrophomonas maltophilia
MSKSIHRKEYAALIEAVREARLAAGLTQAQVSSMLGRSQSFISDVETGKRRVDVVELRDIARLTGLSLGKLITNFEKRIKD---------------------------------------------------------------------------------------------------------------------------------------------------------------------------------------------------------------------------------------------
>OWQ80266.1 transcriptional regulator Stenotrophomonas maltophilia
MSKSIHRKEYAALIEAVREARLAAGLTQAQVSSMLGRSQSFISDVETGKRRVDVVELRDIARLTGLSLGKLITNFEKRIKD---------------------------------------------------------------------------------------------------------------------------------------------------------------------------------------------------------------------------------------------
>EQM88999.1 DNA-binding protein Pseudomonas aeruginosa WC55
MLLRLLKQCRVEAGLTQAQFAQALDRPQSFASDIERGLRRIDLVQLRDICHALNIGLVEFVQRFEAELVRKDD-----------------------------------------------------------------------------------------------------------------------------------------------------------------------------------------------------------------------------------------------------
>WP_079758267.1 XRE family transcriptional regulator Pseudomonas aeruginosa
MSISWSLKRALLQEALKQMRLDAQLTQADLARRLNKPQSYVSKYESGERRLDIIELEEVCSAAGESLSNFTTALEEAFKTEENLQTMELHEKSRDYE-----------------------------------------------------------------------------------------------------------------------------------------------------------------------------------------------------------------------------
>WP_079393237.1 XRE family transcriptional regulator Pseudomonas aeruginosa
MTSTYSDSYQLMLDLLIHARKEAQLTQAQLAVRLRKPQSFVSKYERGERRLDVIELLQVCHELGVDAHQLIRKLERLPLGLGR-------------------------------------------------------------------------------------------------------------------------------------------------------------------------------------------------------------------------------------------
>WP_079388679.1 XRE family transcriptional regulator Pseudomonas aeruginosa
MTSTYSDSYQLLLTLLIQARKNARVTQAELALRLDKPQSFISKYERGERRLDVVEFLHVCEQICADPHEIIQKLLDGNK-----------------------------------------------------------------------------------------------------------------------------------------------------------------------------------------------------------------------------------------------
>WP_052022139.1 XRE family transcriptional regulator Pseudomonas aeruginosa
MAKIHRYHLLLRQYRLENGITQAQLAERINETQSFVSKYESGEQRLDLYELEKICDAIGVPLMDFIRKYLES------------------------------------------------------------------------------------------------------------------------------------------------------------------------------------------------------------------------------------------------------
>WP_031630819.1 MULTISPECIES: XRE family transcriptional regulator Pseudomonas
MTKSINTPGMLALTCWLRDMRKKQGLTMRDLGKRLGVTHSYIQKVETGERRLDVVEYIWYCKALDVQPHEGLNIVMAFGQGEHTQQKKS-------------------------------------------------------------------------------------------------------------------------------------------------------------------------------------------------------------------------------------
>KES24277.1 hypothetical protein FG99_10970 Pseudomonas sp. AAC
MTKSINTPGMLALTCWLRDMRKKQGLTMRDLGKRLGVTHSYIQKVETGERRLDVVEYIWYCKALDVQPHEGLNIVMAFGQGEHTQQKKS-------------------------------------------------------------------------------------------------------------------------------------------------------------------------------------------------------------------------------------
>KSD47284.1 transcriptional regulator Pseudomonas aeruginosa
MTKSINTPGMLALTCWLRDMRKKQGLTMRDLGKRLGVTHSYIQKVETGERRLDVVEYIWYCKALDVQPHEGLNIVMAFGQGEHTQQKKS-------------------------------------------------------------------------------------------------------------------------------------------------------------------------------------------------------------------------------------
>KSE19793.1 transcriptional regulator Pseudomonas aeruginosa
MTKSINTPGMLALTCWLRDMRKKQGLTMRDLGKRLGVTHSYIQKVETGERRLDVVEYIWYCKALDVQPHEGLNIVMAFGQGEHTQQKKS-------------------------------------------------------------------------------------------------------------------------------------------------------------------------------------------------------------------------------------
>KSE80606.1 transcriptional regulator Pseudomonas aeruginosa
MTKSINTPGMLALTCWLRDMRKKQGLTMRDLGKRLGVTHSYIQKVETGERRLDVVEYIWYCKALDVQPHEGLNIVMAFGQGEHTQQKKS-------------------------------------------------------------------------------------------------------------------------------------------------------------------------------------------------------------------------------------
>KSN11576.1 transcriptional regulator Pseudomonas aeruginosa
MTKSINTPGMLALTCWLRDMRKKQGLTMRDLGKRLGVTHSYIQKVETGERRLDVVEYIWYCKALDVQPHEGLNIVMAFGQGEHTQQKKS-------------------------------------------------------------------------------------------------------------------------------------------------------------------------------------------------------------------------------------
>ANI16229.1 hypothetical protein A9C11_20620 Pseudomonas citronellolis
MTKSINTPGMLALTCWLRDMRKKQGLTMRDLGKRLGVTHSYIQKVETGERRLDVVEYIWYCKALDVQPHEGLNIVMAFGQGEHTQQKKS-------------------------------------------------------------------------------------------------------------------------------------------------------------------------------------------------------------------------------------
>WP_034058829.1 XRE family transcriptional regulator Pseudomonas aeruginosa
MIKRRDTDDMTSQTAPAERLIFAENFRKARKKAGLTQQAITDRTGFAQSFISEVENGRSSINIDNMAKLAEVVGAPLWKLLVP-------------------------------------------------------------------------------------------------------------------------------------------------------------------------------------------------------------------------------------------
>AQY55070.1 transcriptional regulator Geobacillus phage TP-84
MSIAENLKRHREAKNLSQRKLAELAGVPQSLISHIENGEKKNPGVIGIKKLADALGITMEELIESKGDEDEEMGGLDR------------------------------------------------------------------------------------------------------------------------------------------------------------------------------------------------------------------------------------------------
>YP_009324881.1 HTH_3 domain protein Streptococcus phage phiARI0131-2
MDLKKYIGNQIKTFRKSAGFTQDELAKRLNTTKQTISRYEKGDRKANQDMLFELCDIFGVSIDDFFPSQNEALQSPTAPQIQTIYNQLHQPRQAKVLNYAERQLYEQNEEETKINEVSENIIQLYSYDYYDHPASAGTGQYLNDVRVERIELPVDIDADFVIPIKGDSMEPDYHDGDLVFIQTSVDLNDGVIGVFNYNGDAYIKQLVIDKEQAYLHSLNPAYKDMPITPETDFRIIGEVVDLYREG------------------------------------------------------------------------
>APD21973.1 transcriptional repressor Streptococcus phage IPP16
MNILGNSIKEVRKSKKLTQKKLAELTGFKQNTISNHENGNRQLDEGDIRIYAQALGVSPQYLFDLSKPSSVDSTPQIQTIYDELKPPRQAKVLNYAERQLKEQRNEEKTKVNEVSEAIQLYSYDYYDHPASAGTGQYLNDVRVEQIELPVDIDADFVIPIKGDSMEPDYHDGDLVFIQTSVDLNDGVIGVFNYNGDAYIKQLVIDKEQAYLHSLNPKYKDMPITPETDFRIIGEVVDLYREK----------------------------------------------------------------------------
>ANT40267.1 prorepressor Bacillus phage PfNC7401
MIIFGQTLKHLRKSRDLTQAELAEALNLSQSQIKNWETGRFQPDIETLASIASFFNVSLDVLVGFSNNFMDEPIQQVISEARSTYGALDDAQKERFCNQVLLFIRMIKDNQDTF------------------------------------------------------------------------------------------------------------------------------------------------------------------------------------------------------------
>ANT40337.1 prorepressor Bacillus phage PfIS075
MIIFGQTLKHLRKSRDLTQAELAEALNLSQSQIKNWETGRFQPDIETLASIASFFNVSLDVLVGFSNNFMDEPIQQVISEARSTYGALDDAQKERFCNQVLLFIRMIKDNQDTF------------------------------------------------------------------------------------------------------------------------------------------------------------------------------------------------------------
>SMD59002.1 HTH-type transcriptional regulator ImmR Bacillus cereus
MIIFGQTLKHLRKSRDLTQAELAEALNLSQSQIKNWETGRFQPDIETLASIASFFNVSLDVLVGFSNNFMDEPIQQVISEARSTYGALDDAQKERFCNQVLLFIRMIKDNQDTF------------------------------------------------------------------------------------------------------------------------------------------------------------------------------------------------------------
>YP_009226371.1 transcriptional regulator Brevibacillus phage Jimmer1
MIFSDRLKELRQLSGLSTVELAKLTGMSQSAISKLENGQRRIDLEALSVICTALGVTLYDFFAGKEPAVPTDLQQLIETAKKLTPEERKKVTDMLQTILGRVNSNE--------------------------------------------------------------------------------------------------------------------------------------------------------------------------------------------------------------------
>AGR47197.1 transcriptional regulator Brevibacillus phage Jimmer2
MIFSDRLKELRQLSGLSTVELAKLTGMSQSAISKLENGQRRIDLEALSVICTALGVTLYDFFAGKEPAVPTDLQQLIETAKKLTPEERKKVTDMLQTILGRVNSNE--------------------------------------------------------------------------------------------------------------------------------------------------------------------------------------------------------------------
>AGR47297.1 transcriptional regulator Brevibacillus phage Jimmer1
MIFSDRLKELRQLSGLSTVELAKLTGMSQSAISKLENGQRRIDLEALSVICTALGVTLYDFFAGKEPAVPTDLQQLIETAKKLTPEERKKVTDMLQTILGRVNSNE--------------------------------------------------------------------------------------------------------------------------------------------------------------------------------------------------------------------
>YP_008858692.1 transcriptional regulator Brevibacillus phage Davies
MSFGKALRKYRKLINYSQIDLSQRTNIPQTTISDFENEKYLPNIRQGFLLATALGVTLNDLYEESKKPA---------------------------------------------------------------------------------------------------------------------------------------------------------------------------------------------------------------------------------------------------------
>YP_009215079.1 putative transcriptional regulator Brevibacillus phage Osiris
MSFGKALRKYRKLINYSQIDLSQRTNIPQTTISDFENEKYLPNIRQGFLLATALGVTLNDLYEESKKPA---------------------------------------------------------------------------------------------------------------------------------------------------------------------------------------------------------------------------------------------------------
>AGR47583.1 transcriptional regulator Brevibacillus phage Davies
MSFGKALRKYRKLINYSQIDLSQRTNIPQTTISDFENEKYLPNIRQGFLLATALGVTLNDLYEESKKPA---------------------------------------------------------------------------------------------------------------------------------------------------------------------------------------------------------------------------------------------------------
>ALA07328.1 putative transcriptional regulator Brevibacillus phage Osiris
MSFGKALRKYRKLINYSQIDLSQRTNIPQTTISDFENEKYLPNIRQGFLLATALGVTLNDLYEESKKPA---------------------------------------------------------------------------------------------------------------------------------------------------------------------------------------------------------------------------------------------------------
>ALA48075.1 transcriptional regulator Brevibacillus phage Powder
MSFGKALRKYRKLINYSQIDLSQRTNIPQTTISDFENEKYLPNIRQGFLLATALGVTLNDLYEESKKPA---------------------------------------------------------------------------------------------------------------------------------------------------------------------------------------------------------------------------------------------------------
>WP_048542328.1 transcriptional regulator Staphylococcus sciuri
MSFGKALRKYRKLINYSQIDLSQRTNIPQTTISDFENEKYLPNIRQGFLLATALGVTLNDLYEESKKPA---------------------------------------------------------------------------------------------------------------------------------------------------------------------------------------------------------------------------------------------------------
>AQN32235.1 cI repressor with LexA-like and peptidase domain Staphylococcus phage phi879
MSFGKALRKYRKLINYSQIDLSQRTNIPQTTISDFENEKYLPNIRQGFLLATALGVTLNDLYEESKKPAMSKNVIGKRIKELRKQKKLTQTDLSKLTGYKQNTISSHENGTRGLDELDILNYCEALGVTPTDLFQKEQPVVETMPVKKIPVVSKISAGLPLYSEENLIDYIYFATDKTNSNKEKFALKVIGDSMDKIFQDGDIVVVEKDSVVENGQLGVVMVNGYNATVKRIRYNGDQVMLIPESNNPNHYPQVYNSQDEVKIVGKVVASQRIFK-------------------------------------------
>AFJ96100.1 gp26 Clostridium phage PhiS63
MLANKLKQYRKDHGLTQNQFSEKIGISRSYLADLENGRKLANIKTLNKIASATNSSLNEWIDKTDNSLEKNYKRFEVLGIYLDNLKAAGKIIDGVIPPAYYESIIKILEAELKLNPKEDD------------------------------------------------------------------------------------------------------------------------------------------------------------------------------------------------------
>AKQ06878.1 hypothetical protein Erysipelothrix phage SE-1
MRVLTKEFEHKYNANLGNLLREARKAKGLTLEQVAEITDRKKSSISDNERGKNSTPILVLFAYCDIYGIDADEIMKKAFDLTK-------------------------------------------------------------------------------------------------------------------------------------------------------------------------------------------------------------------------------------------
>ACH42341.1 helix-turn-helix domain protein Bacillus virus IEBH
MTFGSRVRDIRKQKNITQEKLAKKLDFSHASAISFIENGKRRLDAEKIPTLANALGVSIDELFFAQNVVEMTTSRTEGK-----------------------------------------------------------------------------------------------------------------------------------------------------------------------------------------------------------------------------------------------
>AKI27583.1 hypothetical protein Moraxella phage Mcat13
MATEFKDRLKSARKYAGMTQVELAQAVGTSQGSISDLEVGRNKISTNTVKIALALGVNAHWLATGEGSMTSDTKPKANKSHILNDLKEKISALNTDGVLTDEQVHNIFDIVAVAMPANDVPLISWVAAGSWSEVSPVTLDDALGYYPRPRNLSDQGFALKVRGRSMWPEFKPDDIIYVEPNISTLALKDGDLIVVQCNDDTEATFKQLVLGETESDMYLKPLNPDWPEQKMLPMGECRLVGKVVGKLVEY--------------------------------------------------------------------
>AKI27867.1 hypothetical protein Moraxella phage Mcat20
MATEFKDRLKSARKYAGMTQVELAQAVGTSQGSISDLEVGRNKISTNTVKIALALGVNAHWLATGEGSMTSDTKPKANKSHILNDLKEKISALNTDGVLTDEQVHNIFDIVAVAMPANDVPLISWVAAGSWSEVSPVTLDDALGYYPRPRNLSDQGFALKVRGRSMWPEFKPDDIIYVEPNISTLALKDGDLIVVQCNDDTEATFKQLVLGETESDMYLKPLNPDWPEQKMLPMGECRLVGKVVGKLVEY--------------------------------------------------------------------
>WP_036041813.1 chromosome partitioning protein Leptospira alstonii
MKEEKVRNIGNQLKLTKIELKKIVFDTRKKELFEEKPERYITELAENIRRIGLHEPISVRYDKEKGEYHCLSGENRIHAVTLLGWTAIDGYIVNPKDELGFMISRKILRTQIGHKQRIKIYKAYCPDLLTPEIKKNRIEEVSFLTGISKTTVYSDLKKLKTGVKKEESIEELSELWSKKKIKGLVLSLTGLTDGSFLLIVSGKNLKYEWRGKLKEVLKESASAARSPWFDKTYKPENSETATRIKQLRMDAGLTQFQLSQAIGYSQSYLAELEAGKWSCPKRLFETIAIYCQEKIA----------------------
>AGS80465.1 ParB-like protein Leptospira phage vB_LalZ_80412-LE1
MKEEKVRNIGNQLKLTKIELKKIVFDTRKKELFEEKPERYITELAENIRRIGLHEPISVRYDKEKGEYHCLSGENRIHAVTLLGWTAIDGYIVNPKDELGFMISRKILRTQIGHKQRIKIYKAYCPDLLTPEIKKNRIEEVSFLTGISKTTVYSDLKKLKTGVKKEESIEELSELWSKKKIKGLVLSLTGLTDGSFLLIVSGKNLKYEWRGKLKEVLKESASAARSPWFDKTYKPENSETATRIKQLRMDAGLTQFQLSQAIGYSQSYLAELEAGKWSCPKRLFETIAIYCQEKIA----------------------
>AGS80715.1 ParB-like protein Leptospira phage vB_LbrZ_5399-LE1
MATEFKDRLKSARKYAGMTQVELAQAVGTSQGSISDLEVGRNKISTNTVKIALALGVNAHWLATGEGSMTSDTKPKANKSHILNDLKEKISALNTDGVLTDEQVHNIFDIVAVAMPANDVPLISWVAAGSWSEVSPVTLDDALGYYPRPRNLSDQGFALKVRGRSMWPEFKPDDIIYVEPNISTLALKDGDLIVVQCNDDTEATFKQLVLGETESDMYLKPLNPDWPEQKMLPMGECRLVGKVVGKLVEY--------------------------------------------------------------------
>AGS80844.1 ParB-like protein Leptospira phage vB_LinZ_10-LE1
MLLETNSKLKIKENNIKRAVLIPLSKLKFHENNHALFQKRTESYLNLLTENIQKFGLLTPITVKEIEGGFYKILGGENRTIAVSRLNWIEIPAYIENPPSQKAETARMIYLNYDSRPRPFSERVNAYSHYCPGFFQARKYSDKSLREISKETSIPFSTLKKDLKRIRSGTVSQEITQERLIKIWEKKKILHLRVNFIDTGHGEFIIHISGKNINYEFGPDKFKTVLRQAVEAGESDHFSKEYRPENQERAKEIRDLRKRAGLTQSKMARKVELSQSYYAELETGKYRCSESQYKAIYTACIEAMDEDIEELKLKKIIf
