# Supplementary material for: Regulatory protein SrpA controls phage infection and core cellular processes in Pseudomonas aeruginosa
Source: Nat Commun. 2018 May 10;9:1846. doi: 10.1038/s41467-018-04232-6 (PMC5945682; doi:10.1038/s41467-018-04232-6)
Supplement: Supplementary file 7 — Supplementary Data 4 [file 41467_2018_4232_MOESM7_ESM.xlsx]

## Sheet: Export
Query Seq Identifer	Query Start	Query Stop	Locus Tag (Subject)	Subject Product Name	Subject Replicon Name	Subject Start	Subject Stop	Alignment Length	% Identity	E-value	Gaps	Mismatches	Bit Score	Aligned part of query sequence	Aligned part of subject sequence
SrpA	1	84	B0B28_RS12065	transcriptional regulator	Pseudomonas aeruginosa SCH_ABX20 (contig-4)	1	84	84	100.0	2.3e-39	0	0	166.8	MPKTIYRPEHMALLGLLKKHRKASGLTQVECSKALNRPQSFISDVENGTRRLDIVQLRDLCLVLGISLPELAQELENAITTARQ	MPKTIYRPEHMALLGLLKKHRKASGLTQVECSKALNRPQSFISDVENGTRRLDIVQLRDLCLVLGISLPELAQELENAITTARQ
SrpA	1	84	A0K_RS10570	DNA-binding protein	Pseudomonas aeruginosa PACS2 (chromosome)	1	84	84	100.0	2.3e-39	0	0	166.8	MPKTIYRPEHMALLGLLKKHRKASGLTQVECSKALNRPQSFISDVENGTRRLDIVQLRDLCLVLGISLPELAQELENAITTARQ	MPKTIYRPEHMALLGLLKKHRKASGLTQVECSKALNRPQSFISDVENGTRRLDIVQLRDLCLVLGISLPELAQELENAITTARQ
SrpA	1	84	Y880_RS18270	DNA-binding protein	Pseudomonas aeruginosa PAK (scaffold00004)	1	84	84	100.0	2.3e-39	0	0	166.8	MPKTIYRPEHMALLGLLKKHRKASGLTQVECSKALNRPQSFISDVENGTRRLDIVQLRDLCLVLGISLPELAQELENAITTARQ	MPKTIYRPEHMALLGLLKKHRKASGLTQVECSKALNRPQSFISDVENGTRRLDIVQLRDLCLVLGISLPELAQELENAITTARQ
SrpA	1	84	ADL53_RS17670	DNA-binding protein	Pseudomonas aeruginosa 1046_PAER (contig_162)	1	84	84	100.0	2.3e-39	0	0	166.8	MPKTIYRPEHMALLGLLKKHRKASGLTQVECSKALNRPQSFISDVENGTRRLDIVQLRDLCLVLGISLPELAQELENAITTARQ	MPKTIYRPEHMALLGLLKKHRKASGLTQVECSKALNRPQSFISDVENGTRRLDIVQLRDLCLVLGISLPELAQELENAITTARQ
SrpA	1	84	AFJ18_RS23130	DNA-binding protein	Pseudomonas aeruginosa P58_London_29_09_13 (contig_142)	1	84	84	98.8	1.5e-38	0	1	164.1	MPKTIYRPEHMALLGLLKKHRKASGLTQVECSKALNRPQSFISDVENGTRRLDIVQLRDLCLVLGISLPELAQELENAITTARQ	MPKTIYRPEHMALLDLLKKHRKASGLTQVECSKALNRPQSFISDVENGTRRLDIVQLRDLCLVLGISLPELAQELENAITTARQ
SrpA	1	84	NR66_RS10250	DNA-binding protein	Pseudomonas aeruginosa AZPAE14848 (contig_20)	1	84	84	98.8	1.5e-38	0	1	164.1	MPKTIYRPEHMALLGLLKKHRKASGLTQVECSKALNRPQSFISDVENGTRRLDIVQLRDLCLVLGISLPELAQELENAITTARQ	MPKTIYRPEHMALLDLLKKHRKASGLTQVECSKALNRPQSFISDVENGTRRLDIVQLRDLCLVLGISLPELAQELENAITTARQ
SrpA	1	84	AFI79_RS21965	DNA-binding protein	Pseudomonas aeruginosa P55_London_26_VIM_2_05_13 (contig_127)	1	84	84	98.8	1.5e-38	0	1	164.1	MPKTIYRPEHMALLGLLKKHRKASGLTQVECSKALNRPQSFISDVENGTRRLDIVQLRDLCLVLGISLPELAQELENAITTARQ	MPKTIYRPEHMALLDLLKKHRKASGLTQVECSKALNRPQSFISDVENGTRRLDIVQLRDLCLVLGISLPELAQELENAITTARQ
SrpA	1	84	NR03_RS09110	DNA-binding protein	Pseudomonas aeruginosa AZPAE14707 (contig_20)	1	84	84	98.8	1.5e-38	0	1	164.1	MPKTIYRPEHMALLGLLKKHRKASGLTQVECSKALNRPQSFISDVENGTRRLDIVQLRDLCLVLGISLPELAQELENAITTARQ	MPKTIYRPEHMALLDLLKKHRKASGLTQVECSKALNRPQSFISDVENGTRRLDIVQLRDLCLVLGISLPELAQELENAITTARQ
SrpA	1	84	AN454_RS02425	transcriptional regulator	Pseudomonas aeruginosa ATCC 33359 (scaffold_10)	1	84	84	98.8	1.5e-38	0	1	164.1	MPKTIYRPEHMALLGLLKKHRKASGLTQVECSKALNRPQSFISDVENGTRRLDIVQLRDLCLVLGISLPELAQELENAITTARQ	MPKTIYRPEHMALLDLLKKHRKASGLTQVECSKALNRPQSFISDVENGTRRLDIVQLRDLCLVLGISLPELAQELENAITTARQ
SrpA	1	84	NR09_RS02140	DNA-binding protein	Pseudomonas aeruginosa AZPAE14714 (contig_8)	1	84	84	98.8	1.5e-38	0	1	164.1	MPKTIYRPEHMALLGLLKKHRKASGLTQVECSKALNRPQSFISDVENGTRRLDIVQLRDLCLVLGISLPELAQELENAITTARQ	MPKTIYRPEHMALLDLLKKHRKASGLTQVECSKALNRPQSFISDVENGTRRLDIVQLRDLCLVLGISLPELAQELENAITTARQ
SrpA	1	84	AFI40_RS24165	DNA-binding protein	Pseudomonas aeruginosa P38_London_12_VIM_2_08_12 (contig_150)	1	84	84	98.8	1.5e-38	0	1	164.1	MPKTIYRPEHMALLGLLKKHRKASGLTQVECSKALNRPQSFISDVENGTRRLDIVQLRDLCLVLGISLPELAQELENAITTARQ	MPKTIYRPEHMALLDLLKKHRKASGLTQVECSKALNRPQSFISDVENGTRRLDIVQLRDLCLVLGISLPELAQELENAITTARQ
SrpA	1	84	NR64_RS06615	DNA-binding protein	Pseudomonas aeruginosa AZPAE14846 (contig_12)	1	84	84	98.8	1.5e-38	0	1	164.1	MPKTIYRPEHMALLGLLKKHRKASGLTQVECSKALNRPQSFISDVENGTRRLDIVQLRDLCLVLGISLPELAQELENAITTARQ	MPKTIYRPEHMALLDLLKKHRKASGLTQVECSKALNRPQSFISDVENGTRRLDIVQLRDLCLVLGISLPELAQELENAITTARQ
SrpA	1	84	AFI56_RS30770	DNA-binding protein	Pseudomonas aeruginosa E8_London_17_VIM_2_04_13 (contig_227)	1	84	84	98.8	1.5e-38	0	1	164.1	MPKTIYRPEHMALLGLLKKHRKASGLTQVECSKALNRPQSFISDVENGTRRLDIVQLRDLCLVLGISLPELAQELENAITTARQ	MPKTIYRPEHMALLDLLKKHRKASGLTQVECSKALNRPQSFISDVENGTRRLDIVQLRDLCLVLGISLPELAQELENAITTARQ
SrpA	1	84	P38_RS13270	DNA-binding protein	Pseudomonas aeruginosa MH38 (contig 62)	1	84	84	98.8	1.5e-38	0	1	164.1	MPKTIYRPEHMALLGLLKKHRKASGLTQVECSKALNRPQSFISDVENGTRRLDIVQLRDLCLVLGISLPELAQELENAITTARQ	MPKTIYRPEHMALLDLLKKHRKASGLTQVECSKALNRPQSFISDVENGTRRLDIVQLRDLCLVLGISLPELAQELENAITTARQ
SrpA	1	84	AFJ09_RS30150	DNA-binding protein	Pseudomonas aeruginosa P56_London_12_VIM_2_07_13 (contig_206)	1	84	84	98.8	1.5e-38	0	1	164.1	MPKTIYRPEHMALLGLLKKHRKASGLTQVECSKALNRPQSFISDVENGTRRLDIVQLRDLCLVLGISLPELAQELENAITTARQ	MPKTIYRPEHMALLDLLKKHRKASGLTQVECSKALNRPQSFISDVENGTRRLDIVQLRDLCLVLGISLPELAQELENAITTARQ
SrpA	1	84	NR08_RS08885	DNA-binding protein	Pseudomonas aeruginosa AZPAE14713 (contig_17)	1	84	84	98.8	1.5e-38	0	1	164.1	MPKTIYRPEHMALLGLLKKHRKASGLTQVECSKALNRPQSFISDVENGTRRLDIVQLRDLCLVLGISLPELAQELENAITTARQ	MPKTIYRPEHMALLDLLKKHRKASGLTQVECSKALNRPQSFISDVENGTRRLDIVQLRDLCLVLGISLPELAQELENAITTARQ
SrpA	1	84	AFI73_RS21990	DNA-binding protein	Pseudomonas aeruginosa E14_London_26_VIM_2_06_13 (contig_136)	1	84	84	98.8	1.5e-38	0	1	164.1	MPKTIYRPEHMALLGLLKKHRKASGLTQVECSKALNRPQSFISDVENGTRRLDIVQLRDLCLVLGISLPELAQELENAITTARQ	MPKTIYRPEHMALLDLLKKHRKASGLTQVECSKALNRPQSFISDVENGTRRLDIVQLRDLCLVLGISLPELAQELENAITTARQ
SrpA	1	84	DZ46_RS0125000	DNA-binding protein	Pseudomonas aeruginosa JD320 (contig_1838)	1	84	84	98.8	1.5e-38	0	1	164.1	MPKTIYRPEHMALLGLLKKHRKASGLTQVECSKALNRPQSFISDVENGTRRLDIVQLRDLCLVLGISLPELAQELENAITTARQ	MPKTIYRPEHMALLDLLKKHRKASGLTQVECSKALNRPQSFISDVENGTRRLDIVQLRDLCLVLGISLPELAQELENAITTARQ
SrpA	1	84	AFI86_RS29570	DNA-binding protein	Pseudomonas aeruginosa E13_London_26_VIM_2_06_13 (contig_205)	1	84	84	98.8	1.5e-38	0	1	164.1	MPKTIYRPEHMALLGLLKKHRKASGLTQVECSKALNRPQSFISDVENGTRRLDIVQLRDLCLVLGISLPELAQELENAITTARQ	MPKTIYRPEHMALLDLLKKHRKASGLTQVECSKALNRPQSFISDVENGTRRLDIVQLRDLCLVLGISLPELAQELENAITTARQ
SrpA	1	84	NR72_RS18180	DNA-binding protein	Pseudomonas aeruginosa AZPAE14856 (contig_26)	1	84	84	98.8	1.5e-38	0	1	164.1	MPKTIYRPEHMALLGLLKKHRKASGLTQVECSKALNRPQSFISDVENGTRRLDIVQLRDLCLVLGISLPELAQELENAITTARQ	MPKTIYRPEHMALLDLLKKHRKASGLTQVECSKALNRPQSFISDVENGTRRLDIVQLRDLCLVLGISLPELAQELENAITTARQ
SrpA	1	84	AFI57_RS24380	DNA-binding protein	Pseudomonas aeruginosa E12_London_26_VIM_2_06_13 (contig_202)	1	84	84	98.8	1.5e-38	0	1	164.1	MPKTIYRPEHMALLGLLKKHRKASGLTQVECSKALNRPQSFISDVENGTRRLDIVQLRDLCLVLGISLPELAQELENAITTARQ	MPKTIYRPEHMALLDLLKKHRKASGLTQVECSKALNRPQSFISDVENGTRRLDIVQLRDLCLVLGISLPELAQELENAITTARQ
SrpA	1	84	AFI95_RS28645	DNA-binding protein	Pseudomonas aeruginosa E11_London_26_VIM_2_06_13 (contig_174)	1	84	84	98.8	1.5e-38	0	1	164.1	MPKTIYRPEHMALLGLLKKHRKASGLTQVECSKALNRPQSFISDVENGTRRLDIVQLRDLCLVLGISLPELAQELENAITTARQ	MPKTIYRPEHMALLDLLKKHRKASGLTQVECSKALNRPQSFISDVENGTRRLDIVQLRDLCLVLGISLPELAQELENAITTARQ
SrpA	1	84	AFI93_RS02190	DNA-binding protein	Pseudomonas aeruginosa E10_London_26_VIM_2_06_13 (contig_19)	1	84	84	98.8	1.5e-38	0	1	164.1	MPKTIYRPEHMALLGLLKKHRKASGLTQVECSKALNRPQSFISDVENGTRRLDIVQLRDLCLVLGISLPELAQELENAITTARQ	MPKTIYRPEHMALLDLLKKHRKASGLTQVECSKALNRPQSFISDVENGTRRLDIVQLRDLCLVLGISLPELAQELENAITTARQ
SrpA	1	84	AFI76_RS32415	DNA-binding protein	Pseudomonas aeruginosa P54_2_London_24_VIM_2_04_13 (contig_269)	1	84	84	98.8	1.5e-38	0	1	164.1	MPKTIYRPEHMALLGLLKKHRKASGLTQVECSKALNRPQSFISDVENGTRRLDIVQLRDLCLVLGISLPELAQELENAITTARQ	MPKTIYRPEHMALLDLLKKHRKASGLTQVECSKALNRPQSFISDVENGTRRLDIVQLRDLCLVLGISLPELAQELENAITTARQ
SrpA	1	84	AFI88_RS24110	DNA-binding protein	Pseudomonas aeruginosa E9_London_17_VIM_2_04_13 (contig_152)	1	84	84	98.8	1.5e-38	0	1	164.1	MPKTIYRPEHMALLGLLKKHRKASGLTQVECSKALNRPQSFISDVENGTRRLDIVQLRDLCLVLGISLPELAQELENAITTARQ	MPKTIYRPEHMALLDLLKKHRKASGLTQVECSKALNRPQSFISDVENGTRRLDIVQLRDLCLVLGISLPELAQELENAITTARQ
SrpA	1	84	AFI69_RS10370	DNA-binding protein	Pseudomonas aeruginosa P54_1_London_24_VIM_2_04_13 (contig_120)	1	84	84	98.8	1.5e-38	0	1	164.1	MPKTIYRPEHMALLGLLKKHRKASGLTQVECSKALNRPQSFISDVENGTRRLDIVQLRDLCLVLGISLPELAQELENAITTARQ	MPKTIYRPEHMALLDLLKKHRKASGLTQVECSKALNRPQSFISDVENGTRRLDIVQLRDLCLVLGISLPELAQELENAITTARQ
SrpA	1	84	AFI62_RS07650	DNA-binding protein	Pseudomonas aeruginosa P53_London_9_VIM_2_02_13 (contig_67)	1	84	84	98.8	1.5e-38	0	1	164.1	MPKTIYRPEHMALLGLLKKHRKASGLTQVECSKALNRPQSFISDVENGTRRLDIVQLRDLCLVLGISLPELAQELENAITTARQ	MPKTIYRPEHMALLDLLKKHRKASGLTQVECSKALNRPQSFISDVENGTRRLDIVQLRDLCLVLGISLPELAQELENAITTARQ
SrpA	1	84	AFJ06_RS28190	DNA-binding protein	Pseudomonas aeruginosa P8_2_London_17_VIM_2_07_13 (contig_181)	1	84	84	98.8	1.5e-38	0	1	164.1	MPKTIYRPEHMALLGLLKKHRKASGLTQVECSKALNRPQSFISDVENGTRRLDIVQLRDLCLVLGISLPELAQELENAITTARQ	MPKTIYRPEHMALLDLLKKHRKASGLTQVECSKALNRPQSFISDVENGTRRLDIVQLRDLCLVLGISLPELAQELENAITTARQ
SrpA	1	84	AFI92_RS22155	DNA-binding protein	Pseudomonas aeruginosa P60_London_6_VIM_2_11_13 (contig_157)	1	84	84	98.8	1.5e-38	0	1	164.1	MPKTIYRPEHMALLGLLKKHRKASGLTQVECSKALNRPQSFISDVENGTRRLDIVQLRDLCLVLGISLPELAQELENAITTARQ	MPKTIYRPEHMALLDLLKKHRKASGLTQVECSKALNRPQSFISDVENGTRRLDIVQLRDLCLVLGISLPELAQELENAITTARQ
SrpA	1	84	AFJ03_RS24500	DNA-binding protein	Pseudomonas aeruginosa P57_South_East_3_VIM_2_09_13 (contig_147)	1	84	84	98.8	1.5e-38	0	1	164.1	MPKTIYRPEHMALLGLLKKHRKASGLTQVECSKALNRPQSFISDVENGTRRLDIVQLRDLCLVLGISLPELAQELENAITTARQ	MPKTIYRPEHMALLDLLKKHRKASGLTQVECSKALNRPQSFISDVENGTRRLDIVQLRDLCLVLGISLPELAQELENAITTARQ
SrpA	1	84	AFI44_RS00355	DNA-binding protein	Pseudomonas aeruginosa P52_2_London_26_VIM_2_02_13 (contig_4)	1	84	84	98.8	1.5e-38	0	1	164.1	MPKTIYRPEHMALLGLLKKHRKASGLTQVECSKALNRPQSFISDVENGTRRLDIVQLRDLCLVLGISLPELAQELENAITTARQ	MPKTIYRPEHMALLDLLKKHRKASGLTQVECSKALNRPQSFISDVENGTRRLDIVQLRDLCLVLGISLPELAQELENAITTARQ
SrpA	1	84	AFI65_RS26340	DNA-binding protein	Pseudomonas aeruginosa P40_Scotland_4_VIM_2_09_12 (contig_128)	1	84	84	98.8	1.5e-38	0	1	164.1	MPKTIYRPEHMALLGLLKKHRKASGLTQVECSKALNRPQSFISDVENGTRRLDIVQLRDLCLVLGISLPELAQELENAITTARQ	MPKTIYRPEHMALLDLLKKHRKASGLTQVECSKALNRPQSFISDVENGTRRLDIVQLRDLCLVLGISLPELAQELENAITTARQ
SrpA	1	84	AN473_RS19230	transcriptional regulator	Pseudomonas aeruginosa 1709-12 (contig-21)	1	84	84	98.8	1.5e-38	0	1	164.1	MPKTIYRPEHMALLGLLKKHRKASGLTQVECSKALNRPQSFISDVENGTRRLDIVQLRDLCLVLGISLPELAQELENAITTARQ	MPKTIYRPEHMALLDLLKKHRKASGLTQVECSKALNRPQSFISDVENGTRRLDIVQLRDLCLVLGISLPELAQELENAITTARQ
SrpA	1	84	AFJ16_RS24790	DNA-binding protein	Pseudomonas aeruginosa P61_London_9_VIM_2_11_13 (contig_161)	1	84	84	98.8	1.5e-38	0	1	164.1	MPKTIYRPEHMALLGLLKKHRKASGLTQVECSKALNRPQSFISDVENGTRRLDIVQLRDLCLVLGISLPELAQELENAITTARQ	MPKTIYRPEHMALLDLLKKHRKASGLTQVECSKALNRPQSFISDVENGTRRLDIVQLRDLCLVLGISLPELAQELENAITTARQ
SrpA	1	84	AFI18_RS03035	DNA-binding protein	Pseudomonas aeruginosa P6_East_of_England_6_IMP_1_03_09 (contig_26)	1	84	84	98.8	1.5e-38	0	1	164.1	MPKTIYRPEHMALLGLLKKHRKASGLTQVECSKALNRPQSFISDVENGTRRLDIVQLRDLCLVLGISLPELAQELENAITTARQ	MPKTIYRPEHMALLDLLKKHRKASGLTQVECSKALNRPQSFISDVENGTRRLDIVQLRDLCLVLGISLPELAQELENAITTARQ
SrpA	1	84	BH598_RS30380	transcriptional regulator	Pseudomonas aeruginosa 558344 (contig-78)	1	84	84	98.8	1.5e-38	0	1	164.1	MPKTIYRPEHMALLGLLKKHRKASGLTQVECSKALNRPQSFISDVENGTRRLDIVQLRDLCLVLGISLPELAQELENAITTARQ	MPKTIYRPEHMALLDLLKKHRKASGLTQVECSKALNRPQSFISDVENGTRRLDIVQLRDLCLVLGISLPELAQELENAITTARQ
SrpA	1	84	AFI27_RS30565	DNA-binding protein	Pseudomonas aeruginosa P35_London_26_VIM_2_05_12 (contig_211)	1	84	84	98.8	1.5e-38	0	1	164.1	MPKTIYRPEHMALLGLLKKHRKASGLTQVECSKALNRPQSFISDVENGTRRLDIVQLRDLCLVLGISLPELAQELENAITTARQ	MPKTIYRPEHMALLDLLKKHRKASGLTQVECSKALNRPQSFISDVENGTRRLDIVQLRDLCLVLGISLPELAQELENAITTARQ
SrpA	1	84	AFJ04_RS28360	DNA-binding protein	Pseudomonas aeruginosa P12_London_17_VIM_2_11_09 (contig_164)	1	84	84	98.8	1.5e-38	0	1	164.1	MPKTIYRPEHMALLGLLKKHRKASGLTQVECSKALNRPQSFISDVENGTRRLDIVQLRDLCLVLGISLPELAQELENAITTARQ	MPKTIYRPEHMALLDLLKKHRKASGLTQVECSKALNRPQSFISDVENGTRRLDIVQLRDLCLVLGISLPELAQELENAITTARQ
SrpA	1	84	AN464_RS24785	transcriptional regulator	Pseudomonas aeruginosa HPA 4 (contig-4)	1	84	84	98.8	1.5e-38	0	1	164.1	MPKTIYRPEHMALLGLLKKHRKASGLTQVECSKALNRPQSFISDVENGTRRLDIVQLRDLCLVLGISLPELAQELENAITTARQ	MPKTIYRPEHMALLDLLKKHRKASGLTQVECSKALNRPQSFISDVENGTRRLDIVQLRDLCLVLGISLPELAQELENAITTARQ
SrpA	1	84	AO977_RS14735	transcriptional regulator	Pseudomonas aeruginosa WH-SGI-V-07392 (contig22)	1	84	84	98.8	1.5e-38	0	1	164.1	MPKTIYRPEHMALLGLLKKHRKASGLTQVECSKALNRPQSFISDVENGTRRLDIVQLRDLCLVLGISLPELAQELENAITTARQ	MPKTIYRPEHMALLDLLKKHRKASGLTQVECSKALNRPQSFISDVENGTRRLDIVQLRDLCLVLGISLPELAQELENAITTARQ
SrpA	1	84	AFI26_RS23515	DNA-binding protein	Pseudomonas aeruginosa P13_London_14_VIM_2_12_09 (contig_130)	1	84	84	98.8	1.5e-38	0	1	164.1	MPKTIYRPEHMALLGLLKKHRKASGLTQVECSKALNRPQSFISDVENGTRRLDIVQLRDLCLVLGISLPELAQELENAITTARQ	MPKTIYRPEHMALLDLLKKHRKASGLTQVECSKALNRPQSFISDVENGTRRLDIVQLRDLCLVLGISLPELAQELENAITTARQ
SrpA	1	84	AO911_RS21180	transcriptional regulator	Pseudomonas aeruginosa WH-SGI-V-07173 (contig3)	1	84	84	98.8	1.5e-38	0	1	164.1	MPKTIYRPEHMALLGLLKKHRKASGLTQVECSKALNRPQSFISDVENGTRRLDIVQLRDLCLVLGISLPELAQELENAITTARQ	MPKTIYRPEHMALLDLLKKHRKASGLTQVECSKALNRPQSFISDVENGTRRLDIVQLRDLCLVLGISLPELAQELENAITTARQ
SrpA	1	84	AFI35_RS23285	DNA-binding protein	Pseudomonas aeruginosa P11_London_17_VIM_2_10_09 (contig_139)	1	84	84	98.8	1.5e-38	0	1	164.1	MPKTIYRPEHMALLGLLKKHRKASGLTQVECSKALNRPQSFISDVENGTRRLDIVQLRDLCLVLGISLPELAQELENAITTARQ	MPKTIYRPEHMALLDLLKKHRKASGLTQVECSKALNRPQSFISDVENGTRRLDIVQLRDLCLVLGISLPELAQELENAITTARQ
SrpA	1	84	AO919_RS18435	transcriptional regulator	Pseudomonas aeruginosa WH-SGI-V-07221 (contig3)	1	84	84	98.8	1.5e-38	0	1	164.1	MPKTIYRPEHMALLGLLKKHRKASGLTQVECSKALNRPQSFISDVENGTRRLDIVQLRDLCLVLGISLPELAQELENAITTARQ	MPKTIYRPEHMALLDLLKKHRKASGLTQVECSKALNRPQSFISDVENGTRRLDIVQLRDLCLVLGISLPELAQELENAITTARQ
SrpA	1	84	AFI55_RS23955	DNA-binding protein	Pseudomonas aeruginosa P10_London_6_VIM_2_09_09 (contig_110)	1	84	84	98.8	1.5e-38	0	1	164.1	MPKTIYRPEHMALLGLLKKHRKASGLTQVECSKALNRPQSFISDVENGTRRLDIVQLRDLCLVLGISLPELAQELENAITTARQ	MPKTIYRPEHMALLDLLKKHRKASGLTQVECSKALNRPQSFISDVENGTRRLDIVQLRDLCLVLGISLPELAQELENAITTARQ
SrpA	1	84	AO918_RS16260	transcriptional regulator	Pseudomonas aeruginosa WH-SGI-V-07180 (contig22)	1	84	84	98.8	1.5e-38	0	1	164.1	MPKTIYRPEHMALLGLLKKHRKASGLTQVECSKALNRPQSFISDVENGTRRLDIVQLRDLCLVLGISLPELAQELENAITTARQ	MPKTIYRPEHMALLDLLKKHRKASGLTQVECSKALNRPQSFISDVENGTRRLDIVQLRDLCLVLGISLPELAQELENAITTARQ
SrpA	1	84	AOA64_RS17120	transcriptional regulator	Pseudomonas aeruginosa EML545 (contig_1)	1	84	84	98.8	1.5e-38	0	1	164.1	MPKTIYRPEHMALLGLLKKHRKASGLTQVECSKALNRPQSFISDVENGTRRLDIVQLRDLCLVLGISLPELAQELENAITTARQ	MPKTIYRPEHMALLDLLKKHRKASGLTQVECSKALNRPQSFISDVENGTRRLDIVQLRDLCLVLGISLPELAQELENAITTARQ
SrpA	1	84	AO913_RS21490	transcriptional regulator	Pseudomonas aeruginosa WH-SGI-V-07175 (contig3)	1	84	84	98.8	1.5e-38	0	1	164.1	MPKTIYRPEHMALLGLLKKHRKASGLTQVECSKALNRPQSFISDVENGTRRLDIVQLRDLCLVLGISLPELAQELENAITTARQ	MPKTIYRPEHMALLDLLKKHRKASGLTQVECSKALNRPQSFISDVENGTRRLDIVQLRDLCLVLGISLPELAQELENAITTARQ
SrpA	1	84	AFI15_RS22710	DNA-binding protein	Pseudomonas aeruginosa P9_East_of_England_6_IMP_13_08_09 (contig_206)	1	84	84	98.8	1.5e-38	0	1	164.1	MPKTIYRPEHMALLGLLKKHRKASGLTQVECSKALNRPQSFISDVENGTRRLDIVQLRDLCLVLGISLPELAQELENAITTARQ	MPKTIYRPEHMALLDLLKKHRKASGLTQVECSKALNRPQSFISDVENGTRRLDIVQLRDLCLVLGISLPELAQELENAITTARQ
SrpA	1	84	AO912_RS25825	transcriptional regulator	Pseudomonas aeruginosa WH-SGI-V-07174 (contig4)	1	84	84	98.8	1.5e-38	0	1	164.1	MPKTIYRPEHMALLGLLKKHRKASGLTQVECSKALNRPQSFISDVENGTRRLDIVQLRDLCLVLGISLPELAQELENAITTARQ	MPKTIYRPEHMALLDLLKKHRKASGLTQVECSKALNRPQSFISDVENGTRRLDIVQLRDLCLVLGISLPELAQELENAITTARQ
SrpA	1	84	AFI17_RS00015	DNA-binding protein	Pseudomonas aeruginosa P8_1_South_East_10_VIM_2_07_09 (contig_1)	1	84	84	98.8	1.5e-38	0	1	164.1	MPKTIYRPEHMALLGLLKKHRKASGLTQVECSKALNRPQSFISDVENGTRRLDIVQLRDLCLVLGISLPELAQELENAITTARQ	MPKTIYRPEHMALLDLLKKHRKASGLTQVECSKALNRPQSFISDVENGTRRLDIVQLRDLCLVLGISLPELAQELENAITTARQ
SrpA	1	84	AO909_RS22740	transcriptional regulator	Pseudomonas aeruginosa WH-SGI-V-07171 (contig4)	1	84	84	98.8	1.5e-38	0	1	164.1	MPKTIYRPEHMALLGLLKKHRKASGLTQVECSKALNRPQSFISDVENGTRRLDIVQLRDLCLVLGISLPELAQELENAITTARQ	MPKTIYRPEHMALLDLLKKHRKASGLTQVECSKALNRPQSFISDVENGTRRLDIVQLRDLCLVLGISLPELAQELENAITTARQ
SrpA	1	84	AFI63_RS28430	DNA-binding protein	Pseudomonas aeruginosa P22_London_17_VIM_2_06_10 (contig_166)	1	84	84	98.8	1.5e-38	0	1	164.1	MPKTIYRPEHMALLGLLKKHRKASGLTQVECSKALNRPQSFISDVENGTRRLDIVQLRDLCLVLGISLPELAQELENAITTARQ	MPKTIYRPEHMALLDLLKKHRKASGLTQVECSKALNRPQSFISDVENGTRRLDIVQLRDLCLVLGISLPELAQELENAITTARQ
SrpA	1	84	AO906_RS24630	transcriptional regulator	Pseudomonas aeruginosa WH-SGI-V-07168 (contig4)	1	84	84	98.8	1.5e-38	0	1	164.1	MPKTIYRPEHMALLGLLKKHRKASGLTQVECSKALNRPQSFISDVENGTRRLDIVQLRDLCLVLGISLPELAQELENAITTARQ	MPKTIYRPEHMALLDLLKKHRKASGLTQVECSKALNRPQSFISDVENGTRRLDIVQLRDLCLVLGISLPELAQELENAITTARQ
SrpA	1	84	AFI20_RS00495	DNA-binding protein	Pseudomonas aeruginosa P7_London_17_VIM_2_06_09 (contig_5)	1	84	84	98.8	1.5e-38	0	1	164.1	MPKTIYRPEHMALLGLLKKHRKASGLTQVECSKALNRPQSFISDVENGTRRLDIVQLRDLCLVLGISLPELAQELENAITTARQ	MPKTIYRPEHMALLDLLKKHRKASGLTQVECSKALNRPQSFISDVENGTRRLDIVQLRDLCLVLGISLPELAQELENAITTARQ
SrpA	1	84	APB03_RS21495	transcriptional regulator	Pseudomonas aeruginosa WH-SGI-V-07702 (contig3)	1	84	84	98.8	1.5e-38	0	1	164.1	MPKTIYRPEHMALLGLLKKHRKASGLTQVECSKALNRPQSFISDVENGTRRLDIVQLRDLCLVLGISLPELAQELENAITTARQ	MPKTIYRPEHMALLDLLKKHRKASGLTQVECSKALNRPQSFISDVENGTRRLDIVQLRDLCLVLGISLPELAQELENAITTARQ
SrpA	1	84	AFI16_RS32105	DNA-binding protein	Pseudomonas aeruginosa E3_London_17_VIM_2_03_09 (contig_244)	1	84	84	98.8	1.5e-38	0	1	164.1	MPKTIYRPEHMALLGLLKKHRKASGLTQVECSKALNRPQSFISDVENGTRRLDIVQLRDLCLVLGISLPELAQELENAITTARQ	MPKTIYRPEHMALLDLLKKHRKASGLTQVECSKALNRPQSFISDVENGTRRLDIVQLRDLCLVLGISLPELAQELENAITTARQ
SrpA	1	84	PAHM4_RS04350	DNA-binding protein	Pseudomonas aeruginosa PAHM4 (Ot1145_23)	1	84	84	98.8	1.5e-38	0	1	164.1	MPKTIYRPEHMALLGLLKKHRKASGLTQVECSKALNRPQSFISDVENGTRRLDIVQLRDLCLVLGISLPELAQELENAITTARQ	MPKTIYRPEHMALLDLLKKHRKASGLTQVECSKALNRPQSFISDVENGTRRLDIVQLRDLCLVLGISLPELAQELENAITTARQ
SrpA	1	84	AFI87_RS03460	DNA-binding protein	Pseudomonas aeruginosa E2_London_17_VIM_2_02_09 (contig_29)	1	84	84	98.8	1.5e-38	0	1	164.1	MPKTIYRPEHMALLGLLKKHRKASGLTQVECSKALNRPQSFISDVENGTRRLDIVQLRDLCLVLGISLPELAQELENAITTARQ	MPKTIYRPEHMALLDLLKKHRKASGLTQVECSKALNRPQSFISDVENGTRRLDIVQLRDLCLVLGISLPELAQELENAITTARQ
SrpA	1	84	AN399_RS20325	DNA-binding protein	Pseudomonas aeruginosa ATCC 33349 (scaffold_39)	1	84	84	98.8	1.5e-38	0	1	164.1	MPKTIYRPEHMALLGLLKKHRKASGLTQVECSKALNRPQSFISDVENGTRRLDIVQLRDLCLVLGISLPELAQELENAITTARQ	MPKTIYRPEHMALLDLLKKHRKASGLTQVECSKALNRPQSFISDVENGTRRLDIVQLRDLCLVLGISLPELAQELENAITTARQ
SrpA	1	84	AFI24_RS00175	DNA-binding protein	Pseudomonas aeruginosa E1_London_17_VIM_2_02_09 (contig_2)	1	84	84	98.8	1.5e-38	0	1	164.1	MPKTIYRPEHMALLGLLKKHRKASGLTQVECSKALNRPQSFISDVENGTRRLDIVQLRDLCLVLGISLPELAQELENAITTARQ	MPKTIYRPEHMALLDLLKKHRKASGLTQVECSKALNRPQSFISDVENGTRRLDIVQLRDLCLVLGISLPELAQELENAITTARQ
SrpA	1	84	AFI70_RS29765	DNA-binding protein	Pseudomonas aeruginosa P34_London_28_VIM_2_02_12 (contig_163)	1	84	84	98.8	1.5e-38	0	1	164.1	MPKTIYRPEHMALLGLLKKHRKASGLTQVECSKALNRPQSFISDVENGTRRLDIVQLRDLCLVLGISLPELAQELENAITTARQ	MPKTIYRPEHMALLDLLKKHRKASGLTQVECSKALNRPQSFISDVENGTRRLDIVQLRDLCLVLGISLPELAQELENAITTARQ
SrpA	1	84	AFI46_RS05340	DNA-binding protein	Pseudomonas aeruginosa P5_London_26_VIM_2_01_09 (contig_54)	1	84	84	98.8	1.5e-38	0	1	164.1	MPKTIYRPEHMALLGLLKKHRKASGLTQVECSKALNRPQSFISDVENGTRRLDIVQLRDLCLVLGISLPELAQELENAITTARQ	MPKTIYRPEHMALLDLLKKHRKASGLTQVECSKALNRPQSFISDVENGTRRLDIVQLRDLCLVLGISLPELAQELENAITTARQ
SrpA	1	84	AE661_RS02200	DNA-binding protein	Pseudomonas aeruginosa P44_Wales_1_VIM_2_11_12 (contig_23)	1	84	84	98.8	1.5e-38	0	1	164.1	MPKTIYRPEHMALLGLLKKHRKASGLTQVECSKALNRPQSFISDVENGTRRLDIVQLRDLCLVLGISLPELAQELENAITTARQ	MPKTIYRPEHMALLDLLKKHRKASGLTQVECSKALNRPQSFISDVENGTRRLDIVQLRDLCLVLGISLPELAQELENAITTARQ
SrpA	1	84	AFI83_RS27030	DNA-binding protein	Pseudomonas aeruginosa P4_London_1_VIM_2_10_07 (contig_324)	1	84	84	98.8	1.5e-38	0	1	164.1	MPKTIYRPEHMALLGLLKKHRKASGLTQVECSKALNRPQSFISDVENGTRRLDIVQLRDLCLVLGISLPELAQELENAITTARQ	MPKTIYRPEHMALLDLLKKHRKASGLTQVECSKALNRPQSFISDVENGTRRLDIVQLRDLCLVLGISLPELAQELENAITTARQ
SrpA	1	84	AFI94_RS11365	DNA-binding protein	Pseudomonas aeruginosa E16_London_17_VIM_2_04_14 (contig_642)	1	84	84	98.8	1.5e-38	0	1	164.1	MPKTIYRPEHMALLGLLKKHRKASGLTQVECSKALNRPQSFISDVENGTRRLDIVQLRDLCLVLGISLPELAQELENAITTARQ	MPKTIYRPEHMALLDLLKKHRKASGLTQVECSKALNRPQSFISDVENGTRRLDIVQLRDLCLVLGISLPELAQELENAITTARQ
SrpA	1	84	AFI91_RS00075	DNA-binding protein	Pseudomonas aeruginosa P3_North_West_16_VIM_2_07_06 (contig_1)	1	84	84	98.8	1.5e-38	0	1	164.1	MPKTIYRPEHMALLGLLKKHRKASGLTQVECSKALNRPQSFISDVENGTRRLDIVQLRDLCLVLGISLPELAQELENAITTARQ	MPKTIYRPEHMALLDLLKKHRKASGLTQVECSKALNRPQSFISDVENGTRRLDIVQLRDLCLVLGISLPELAQELENAITTARQ
SrpA	1	84	AFJ01_RS32020	DNA-binding protein	Pseudomonas aeruginosa P63_London_25_VIM_2_03_14 (contig_300)	1	84	84	98.8	1.5e-38	0	1	164.1	MPKTIYRPEHMALLGLLKKHRKASGLTQVECSKALNRPQSFISDVENGTRRLDIVQLRDLCLVLGISLPELAQELENAITTARQ	MPKTIYRPEHMALLDLLKKHRKASGLTQVECSKALNRPQSFISDVENGTRRLDIVQLRDLCLVLGISLPELAQELENAITTARQ
SrpA	1	84	AFI23_RS23710	DNA-binding protein	Pseudomonas aeruginosa E4_London_17_VIM_2_03_09 (contig_142)	1	84	84	98.8	1.5e-38	0	1	164.1	MPKTIYRPEHMALLGLLKKHRKASGLTQVECSKALNRPQSFISDVENGTRRLDIVQLRDLCLVLGISLPELAQELENAITTARQ	MPKTIYRPEHMALLDLLKKHRKASGLTQVECSKALNRPQSFISDVENGTRRLDIVQLRDLCLVLGISLPELAQELENAITTARQ
SrpA	1	84	AFJ20_RS03700	DNA-binding protein	Pseudomonas aeruginosa P62_London_9_VIM_2_01_14 (contig_29)	1	84	84	98.8	1.5e-38	0	1	164.1	MPKTIYRPEHMALLGLLKKHRKASGLTQVECSKALNRPQSFISDVENGTRRLDIVQLRDLCLVLGISLPELAQELENAITTARQ	MPKTIYRPEHMALLDLLKKHRKASGLTQVECSKALNRPQSFISDVENGTRRLDIVQLRDLCLVLGISLPELAQELENAITTARQ
SrpA	1	84	AFI74_RS22985	DNA-binding protein	Pseudomonas aeruginosa P28_London_17_02_11 (contig_168)	1	84	84	98.8	1.5e-38	0	1	164.1	MPKTIYRPEHMALLGLLKKHRKASGLTQVECSKALNRPQSFISDVENGTRRLDIVQLRDLCLVLGISLPELAQELENAITTARQ	MPKTIYRPEHMALLDLLKKHRKASGLTQVECSKALNRPQSFISDVENGTRRLDIVQLRDLCLVLGISLPELAQELENAITTARQ
SrpA	1	84	AFI80_RS32175	DNA-binding protein	Pseudomonas aeruginosa P64_East_of_England_6_01_14 (contig_415)	1	84	84	98.8	1.5e-38	0	1	164.1	MPKTIYRPEHMALLGLLKKHRKASGLTQVECSKALNRPQSFISDVENGTRRLDIVQLRDLCLVLGISLPELAQELENAITTARQ	MPKTIYRPEHMALLDLLKKHRKASGLTQVECSKALNRPQSFISDVENGTRRLDIVQLRDLCLVLGISLPELAQELENAITTARQ
SrpA	1	84	AFJ02_RS02005	DNA-binding protein	Pseudomonas aeruginosa P1_London_28_IMP_1_04_05 (contig_18)	1	84	84	98.8	1.5e-38	0	1	164.1	MPKTIYRPEHMALLGLLKKHRKASGLTQVECSKALNRPQSFISDVENGTRRLDIVQLRDLCLVLGISLPELAQELENAITTARQ	MPKTIYRPEHMALLDLLKKHRKASGLTQVECSKALNRPQSFISDVENGTRRLDIVQLRDLCLVLGISLPELAQELENAITTARQ
SrpA	1	84	AFI32_RS29015	DNA-binding protein	Pseudomonas aeruginosa P41_London_28_09_12 (contig_172)	1	84	84	98.8	1.5e-38	0	1	164.1	MPKTIYRPEHMALLGLLKKHRKASGLTQVECSKALNRPQSFISDVENGTRRLDIVQLRDLCLVLGISLPELAQELENAITTARQ	MPKTIYRPEHMALLDLLKKHRKASGLTQVECSKALNRPQSFISDVENGTRRLDIVQLRDLCLVLGISLPELAQELENAITTARQ
SrpA	1	84	YQ19_RS22070	DNA-binding protein	Pseudomonas aeruginosa Carb01 63 (chromosome)	1	84	84	98.8	1.5e-38	0	1	164.1	MPKTIYRPEHMALLGLLKKHRKASGLTQVECSKALNRPQSFISDVENGTRRLDIVQLRDLCLVLGISLPELAQELENAITTARQ	MPKTIYRPEHMALLDLLKKHRKASGLTQVECSKALNRPQSFISDVENGTRRLDIVQLRDLCLVLGISLPELAQELENAITTARQ
SrpA	1	84	APB73_RS15960	transcriptional regulator	Pseudomonas aeruginosa WH-SGI-V-07328 (WH_SGI_V_07328_23)	1	84	84	98.8	1.5e-38	0	1	164.1	MPKTIYRPEHMALLGLLKKHRKASGLTQVECSKALNRPQSFISDVENGTRRLDIVQLRDLCLVLGISLPELAQELENAITTARQ	MPKTIYRPEHMALLDLLKKHRKASGLTQVECSKALNRPQSFISDVENGTRRLDIVQLRDLCLVLGISLPELAQELENAITTARQ
SrpA	1	84	UC33_RS15070	DNA-binding protein	Pseudomonas aeruginosa FRD1 (contig-6)	1	84	84	98.8	1.5e-38	0	1	164.1	MPKTIYRPEHMALLGLLKKHRKASGLTQVECSKALNRPQSFISDVENGTRRLDIVQLRDLCLVLGISLPELAQELENAITTARQ	MPKTIYRPEHMALLDLLKKHRKASGLTQVECSKALNRPQSFISDVENGTRRLDIVQLRDLCLVLGISLPELAQELENAITTARQ
SrpA	1	84	APB01_RS24335	transcriptional regulator	Pseudomonas aeruginosa WH-SGI-V-07700 (contig4)	1	84	84	98.8	1.5e-38	0	1	164.1	MPKTIYRPEHMALLGLLKKHRKASGLTQVECSKALNRPQSFISDVENGTRRLDIVQLRDLCLVLGISLPELAQELENAITTARQ	MPKTIYRPEHMALLDLLKKHRKASGLTQVECSKALNRPQSFISDVENGTRRLDIVQLRDLCLVLGISLPELAQELENAITTARQ
SrpA	1	84	AFI71_RS20945	DNA-binding protein	Pseudomonas aeruginosa P23_East_of_England_6_IMP_13_07_10 (contig_177)	1	84	84	98.8	1.5e-38	0	1	164.1	MPKTIYRPEHMALLGLLKKHRKASGLTQVECSKALNRPQSFISDVENGTRRLDIVQLRDLCLVLGISLPELAQELENAITTARQ	MPKTIYRPEHMALLDLLKKHRKASGLTQVECSKALNRPQSFISDVENGTRRLDIVQLRDLCLVLGISLPELAQELENAITTARQ
SrpA	1	84	AN465_RS27010	transcriptional regulator	Pseudomonas aeruginosa HPA 17 (contig-6)	1	84	84	98.8	1.5e-38	0	1	164.1	MPKTIYRPEHMALLGLLKKHRKASGLTQVECSKALNRPQSFISDVENGTRRLDIVQLRDLCLVLGISLPELAQELENAITTARQ	MPKTIYRPEHMALLDLLKKHRKASGLTQVECSKALNRPQSFISDVENGTRRLDIVQLRDLCLVLGISLPELAQELENAITTARQ
SrpA	1	84	AFI41_RS28680	DNA-binding protein	Pseudomonas aeruginosa P33_London_28_VIM_2_02_12 (contig_159)	1	84	84	98.8	1.5e-38	0	1	164.1	MPKTIYRPEHMALLGLLKKHRKASGLTQVECSKALNRPQSFISDVENGTRRLDIVQLRDLCLVLGISLPELAQELENAITTARQ	MPKTIYRPEHMALLDLLKKHRKASGLTQVECSKALNRPQSFISDVENGTRRLDIVQLRDLCLVLGISLPELAQELENAITTARQ
SrpA	1	84	APA89_RS19635	transcriptional regulator	Pseudomonas aeruginosa WH-SGI-V-07688 (contig3)	1	84	84	98.8	1.5e-38	0	1	164.1	MPKTIYRPEHMALLGLLKKHRKASGLTQVECSKALNRPQSFISDVENGTRRLDIVQLRDLCLVLGISLPELAQELENAITTARQ	MPKTIYRPEHMALLDLLKKHRKASGLTQVECSKALNRPQSFISDVENGTRRLDIVQLRDLCLVLGISLPELAQELENAITTARQ
SrpA	1	84	AFI59_RS24390	DNA-binding protein	Pseudomonas aeruginosa P32_London_17_VIM_2_10_11 (contig_149)	1	84	84	98.8	1.5e-38	0	1	164.1	MPKTIYRPEHMALLGLLKKHRKASGLTQVECSKALNRPQSFISDVENGTRRLDIVQLRDLCLVLGISLPELAQELENAITTARQ	MPKTIYRPEHMALLDLLKKHRKASGLTQVECSKALNRPQSFISDVENGTRRLDIVQLRDLCLVLGISLPELAQELENAITTARQ
SrpA	1	84	AO976_RS18880	transcriptional regulator	Pseudomonas aeruginosa WH-SGI-V-07391 (contig3)	1	84	84	98.8	1.5e-38	0	1	164.1	MPKTIYRPEHMALLGLLKKHRKASGLTQVECSKALNRPQSFISDVENGTRRLDIVQLRDLCLVLGISLPELAQELENAITTARQ	MPKTIYRPEHMALLDLLKKHRKASGLTQVECSKALNRPQSFISDVENGTRRLDIVQLRDLCLVLGISLPELAQELENAITTARQ
SrpA	1	84	AFI72_RS24785	DNA-binding protein	Pseudomonas aeruginosa P31_Wales_1_VIM_2_11_11 (contig_271)	1	84	84	98.8	1.5e-38	0	1	164.1	MPKTIYRPEHMALLGLLKKHRKASGLTQVECSKALNRPQSFISDVENGTRRLDIVQLRDLCLVLGISLPELAQELENAITTARQ	MPKTIYRPEHMALLDLLKKHRKASGLTQVECSKALNRPQSFISDVENGTRRLDIVQLRDLCLVLGISLPELAQELENAITTARQ
SrpA	1	84	WM51_RS13355	transcriptional regulator	Pseudomonas aeruginosa AATYA (NODE_2)	1	84	84	98.8	1.5e-38	0	1	164.1	MPKTIYRPEHMALLGLLKKHRKASGLTQVECSKALNRPQSFISDVENGTRRLDIVQLRDLCLVLGISLPELAQELENAITTARQ	MPKTIYRPEHMALLDLLKKHRKASGLTQVECSKALNRPQSFISDVENGTRRLDIVQLRDLCLVLGISLPELAQELENAITTARQ
SrpA	1	84	AFI67_RS28350	DNA-binding protein	Pseudomonas aeruginosa P30_South_East_2_VIM_2_10_11 (contig_176)	1	84	84	98.8	1.5e-38	0	1	164.1	MPKTIYRPEHMALLGLLKKHRKASGLTQVECSKALNRPQSFISDVENGTRRLDIVQLRDLCLVLGISLPELAQELENAITTARQ	MPKTIYRPEHMALLDLLKKHRKASGLTQVECSKALNRPQSFISDVENGTRRLDIVQLRDLCLVLGISLPELAQELENAITTARQ
SrpA	1	84	APB72_RS19675	transcriptional regulator	Pseudomonas aeruginosa WH-SGI-V-07327 (WH_SGI_V_07327_3)	1	84	84	98.8	1.5e-38	0	1	164.1	MPKTIYRPEHMALLGLLKKHRKASGLTQVECSKALNRPQSFISDVENGTRRLDIVQLRDLCLVLGISLPELAQELENAITTARQ	MPKTIYRPEHMALLDLLKKHRKASGLTQVECSKALNRPQSFISDVENGTRRLDIVQLRDLCLVLGISLPELAQELENAITTARQ
SrpA	1	84	AFI99_RS28945	DNA-binding protein	Pseudomonas aeruginosa P29_London_12_VIM_2_05_11 (contig_203)	1	84	84	98.8	1.5e-38	0	1	164.1	MPKTIYRPEHMALLGLLKKHRKASGLTQVECSKALNRPQSFISDVENGTRRLDIVQLRDLCLVLGISLPELAQELENAITTARQ	MPKTIYRPEHMALLDLLKKHRKASGLTQVECSKALNRPQSFISDVENGTRRLDIVQLRDLCLVLGISLPELAQELENAITTARQ
SrpA	1	84	APB71_RS12885	transcriptional regulator	Pseudomonas aeruginosa WH-SGI-V-07326 (WH_SGI_V_07326_2)	1	84	84	98.8	1.5e-38	0	1	164.1	MPKTIYRPEHMALLGLLKKHRKASGLTQVECSKALNRPQSFISDVENGTRRLDIVQLRDLCLVLGISLPELAQELENAITTARQ	MPKTIYRPEHMALLDLLKKHRKASGLTQVECSKALNRPQSFISDVENGTRRLDIVQLRDLCLVLGISLPELAQELENAITTARQ
SrpA	1	84	AFI78_RS29025	DNA-binding protein	Pseudomonas aeruginosa P27_Wales_1_VIM_2_02_11 (contig_264)	1	84	84	98.8	1.5e-38	0	1	164.1	MPKTIYRPEHMALLGLLKKHRKASGLTQVECSKALNRPQSFISDVENGTRRLDIVQLRDLCLVLGISLPELAQELENAITTARQ	MPKTIYRPEHMALLDLLKKHRKASGLTQVECSKALNRPQSFISDVENGTRRLDIVQLRDLCLVLGISLPELAQELENAITTARQ
SrpA	1	84	APB66_RS15165	transcriptional regulator	Pseudomonas aeruginosa WH-SGI-V-07320 (WH_SGI_V_07320_22)	1	84	84	98.8	1.5e-38	0	1	164.1	MPKTIYRPEHMALLGLLKKHRKASGLTQVECSKALNRPQSFISDVENGTRRLDIVQLRDLCLVLGISLPELAQELENAITTARQ	MPKTIYRPEHMALLDLLKKHRKASGLTQVECSKALNRPQSFISDVENGTRRLDIVQLRDLCLVLGISLPELAQELENAITTARQ
SrpA	1	84	AFI45_RS18010	DNA-binding protein	Pseudomonas aeruginosa P26_Wales_1_VIM_2_11_10 (contig_158)	1	84	84	98.8	1.5e-38	0	1	164.1	MPKTIYRPEHMALLGLLKKHRKASGLTQVECSKALNRPQSFISDVENGTRRLDIVQLRDLCLVLGISLPELAQELENAITTARQ	MPKTIYRPEHMALLDLLKKHRKASGLTQVECSKALNRPQSFISDVENGTRRLDIVQLRDLCLVLGISLPELAQELENAITTARQ
SrpA	1	84	APB75_RS14170	transcriptional regulator	Pseudomonas aeruginosa WH-SGI-V-07330 (WH_SGI_V_07330_2)	1	84	84	98.8	1.5e-38	0	1	164.1	MPKTIYRPEHMALLGLLKKHRKASGLTQVECSKALNRPQSFISDVENGTRRLDIVQLRDLCLVLGISLPELAQELENAITTARQ	MPKTIYRPEHMALLDLLKKHRKASGLTQVECSKALNRPQSFISDVENGTRRLDIVQLRDLCLVLGISLPELAQELENAITTARQ
SrpA	1	84	AFI21_RS21180	DNA-binding protein	Pseudomonas aeruginosa P25_London_12_VIM_2_08_10 (contig_152)	1	84	84	98.8	1.5e-38	0	1	164.1	MPKTIYRPEHMALLGLLKKHRKASGLTQVECSKALNRPQSFISDVENGTRRLDIVQLRDLCLVLGISLPELAQELENAITTARQ	MPKTIYRPEHMALLDLLKKHRKASGLTQVECSKALNRPQSFISDVENGTRRLDIVQLRDLCLVLGISLPELAQELENAITTARQ
SrpA	1	84	AN472_RS14300	transcriptional regulator	Pseudomonas aeruginosa Br993 (contig-2)	1	84	84	98.8	1.5e-38	0	1	164.1	MPKTIYRPEHMALLGLLKKHRKASGLTQVECSKALNRPQSFISDVENGTRRLDIVQLRDLCLVLGISLPELAQELENAITTARQ	MPKTIYRPEHMALLDLLKKHRKASGLTQVECSKALNRPQSFISDVENGTRRLDIVQLRDLCLVLGISLPELAQELENAITTARQ
SrpA	1	84	AFI58_RS21780	DNA-binding protein	Pseudomonas aeruginosa P24_London_17_VIM_2_08_10 (contig_151)	1	84	84	98.8	1.5e-38	0	1	164.1	MPKTIYRPEHMALLGLLKKHRKASGLTQVECSKALNRPQSFISDVENGTRRLDIVQLRDLCLVLGISLPELAQELENAITTARQ	MPKTIYRPEHMALLDLLKKHRKASGLTQVECSKALNRPQSFISDVENGTRRLDIVQLRDLCLVLGISLPELAQELENAITTARQ
SrpA	1	84	APB70_RS11680	transcriptional regulator	Pseudomonas aeruginosa WH-SGI-V-07325 (WH_SGI_V_07325_2)	1	84	84	98.8	1.5e-38	0	1	164.1	MPKTIYRPEHMALLGLLKKHRKASGLTQVECSKALNRPQSFISDVENGTRRLDIVQLRDLCLVLGISLPELAQELENAITTARQ	MPKTIYRPEHMALLDLLKKHRKASGLTQVECSKALNRPQSFISDVENGTRRLDIVQLRDLCLVLGISLPELAQELENAITTARQ
SrpA	1	84	EG09_RS00410	DNA-binding protein	Pseudomonas aeruginosa FRD1 (chromosome)	1	84	84	98.8	1.5e-38	0	1	164.1	MPKTIYRPEHMALLGLLKKHRKASGLTQVECSKALNRPQSFISDVENGTRRLDIVQLRDLCLVLGISLPELAQELENAITTARQ	MPKTIYRPEHMALLDLLKKHRKASGLTQVECSKALNRPQSFISDVENGTRRLDIVQLRDLCLVLGISLPELAQELENAITTARQ
SrpA	1	84	APB69_RS20455	transcriptional regulator	Pseudomonas aeruginosa WH-SGI-V-07324 (WH_SGI_V_07324_31)	1	84	84	98.8	1.5e-38	0	1	164.1	MPKTIYRPEHMALLGLLKKHRKASGLTQVECSKALNRPQSFISDVENGTRRLDIVQLRDLCLVLGISLPELAQELENAITTARQ	MPKTIYRPEHMALLDLLKKHRKASGLTQVECSKALNRPQSFISDVENGTRRLDIVQLRDLCLVLGISLPELAQELENAITTARQ
SrpA	1	84	AFI66_RS24260	DNA-binding protein	Pseudomonas aeruginosa P21_London_17_VIM_2_06_10 (contig_127)	1	84	84	98.8	1.5e-38	0	1	164.1	MPKTIYRPEHMALLGLLKKHRKASGLTQVECSKALNRPQSFISDVENGTRRLDIVQLRDLCLVLGISLPELAQELENAITTARQ	MPKTIYRPEHMALLDLLKKHRKASGLTQVECSKALNRPQSFISDVENGTRRLDIVQLRDLCLVLGISLPELAQELENAITTARQ
SrpA	1	84	APB68_RS13650	transcriptional regulator	Pseudomonas aeruginosa WH-SGI-V-07323 (WH_SGI_V_07323_21)	1	84	84	98.8	1.5e-38	0	1	164.1	MPKTIYRPEHMALLGLLKKHRKASGLTQVECSKALNRPQSFISDVENGTRRLDIVQLRDLCLVLGISLPELAQELENAITTARQ	MPKTIYRPEHMALLDLLKKHRKASGLTQVECSKALNRPQSFISDVENGTRRLDIVQLRDLCLVLGISLPELAQELENAITTARQ
SrpA	1	84	AFI28_RS04875	DNA-binding protein	Pseudomonas aeruginosa P2_London_28_IMP_1_06_05 (contig_39)	1	84	84	98.8	1.5e-38	0	1	164.1	MPKTIYRPEHMALLGLLKKHRKASGLTQVECSKALNRPQSFISDVENGTRRLDIVQLRDLCLVLGISLPELAQELENAITTARQ	MPKTIYRPEHMALLDLLKKHRKASGLTQVECSKALNRPQSFISDVENGTRRLDIVQLRDLCLVLGISLPELAQELENAITTARQ
SrpA	1	84	APB67_RS21435	transcriptional regulator	Pseudomonas aeruginosa WH-SGI-V-07322 (WH_SGI_V_07322_32)	1	84	84	98.8	1.5e-38	0	1	164.1	MPKTIYRPEHMALLGLLKKHRKASGLTQVECSKALNRPQSFISDVENGTRRLDIVQLRDLCLVLGISLPELAQELENAITTARQ	MPKTIYRPEHMALLDLLKKHRKASGLTQVECSKALNRPQSFISDVENGTRRLDIVQLRDLCLVLGISLPELAQELENAITTARQ
SrpA	1	84	NT82_RS11420	DNA-binding protein	Pseudomonas aeruginosa AZPAE15066 (contig_22)	1	84	84	98.8	1.5e-38	0	1	164.1	MPKTIYRPEHMALLGLLKKHRKASGLTQVECSKALNRPQSFISDVENGTRRLDIVQLRDLCLVLGISLPELAQELENAITTARQ	MPKTIYRPEHMALLDLLKKHRKASGLTQVECSKALNRPQSFISDVENGTRRLDIVQLRDLCLVLGISLPELAQELENAITTARQ
SrpA	1	84	APB51_RS24350	transcriptional regulator	Pseudomonas aeruginosa WH-SGI-V-07296 (WH_SGI_V_07296_4)	1	84	84	98.8	1.5e-38	0	1	164.1	MPKTIYRPEHMALLGLLKKHRKASGLTQVECSKALNRPQSFISDVENGTRRLDIVQLRDLCLVLGISLPELAQELENAITTARQ	MPKTIYRPEHMALLDLLKKHRKASGLTQVECSKALNRPQSFISDVENGTRRLDIVQLRDLCLVLGISLPELAQELENAITTARQ
SrpA	1	84	AFI47_RS01000	DNA-binding protein	Pseudomonas aeruginosa P19_London_7_VIM_2_05_10 (contig_9)	1	84	84	98.8	1.5e-38	0	1	164.1	MPKTIYRPEHMALLGLLKKHRKASGLTQVECSKALNRPQSFISDVENGTRRLDIVQLRDLCLVLGISLPELAQELENAITTARQ	MPKTIYRPEHMALLDLLKKHRKASGLTQVECSKALNRPQSFISDVENGTRRLDIVQLRDLCLVLGISLPELAQELENAITTARQ
SrpA	1	84	APB25_RS22045	transcriptional regulator	Pseudomonas aeruginosa WH-SGI-V-07259 (contig3)	1	84	84	98.8	1.5e-38	0	1	164.1	MPKTIYRPEHMALLGLLKKHRKASGLTQVECSKALNRPQSFISDVENGTRRLDIVQLRDLCLVLGISLPELAQELENAITTARQ	MPKTIYRPEHMALLDLLKKHRKASGLTQVECSKALNRPQSFISDVENGTRRLDIVQLRDLCLVLGISLPELAQELENAITTARQ
SrpA	1	84	AFI84_RS32410	DNA-binding protein	Pseudomonas aeruginosa P18_London_17_VIM_2_04_10 (contig_515)	1	84	84	98.8	1.5e-38	0	1	164.1	MPKTIYRPEHMALLGLLKKHRKASGLTQVECSKALNRPQSFISDVENGTRRLDIVQLRDLCLVLGISLPELAQELENAITTARQ	MPKTIYRPEHMALLDLLKKHRKASGLTQVECSKALNRPQSFISDVENGTRRLDIVQLRDLCLVLGISLPELAQELENAITTARQ
SrpA	1	84	APB23_RS21740	transcriptional regulator	Pseudomonas aeruginosa WH-SGI-V-07256 (WH_SGI_V_07256_3)	1	84	84	98.8	1.5e-38	0	1	164.1	MPKTIYRPEHMALLGLLKKHRKASGLTQVECSKALNRPQSFISDVENGTRRLDIVQLRDLCLVLGISLPELAQELENAITTARQ	MPKTIYRPEHMALLDLLKKHRKASGLTQVECSKALNRPQSFISDVENGTRRLDIVQLRDLCLVLGISLPELAQELENAITTARQ
SrpA	1	84	AFI61_RS30215	DNA-binding protein	Pseudomonas aeruginosa P17_North_West_14_VIM_2_03_10 (contig_221)	1	84	84	98.8	1.5e-38	0	1	164.1	MPKTIYRPEHMALLGLLKKHRKASGLTQVECSKALNRPQSFISDVENGTRRLDIVQLRDLCLVLGISLPELAQELENAITTARQ	MPKTIYRPEHMALLDLLKKHRKASGLTQVECSKALNRPQSFISDVENGTRRLDIVQLRDLCLVLGISLPELAQELENAITTARQ
SrpA	1	84	AFI64_RS28105	DNA-binding protein	Pseudomonas aeruginosa P46_South_East_6_12_12 (contig_208)	1	84	84	98.8	1.5e-38	0	1	164.1	MPKTIYRPEHMALLGLLKKHRKASGLTQVECSKALNRPQSFISDVENGTRRLDIVQLRDLCLVLGISLPELAQELENAITTARQ	MPKTIYRPEHMALLDLLKKHRKASGLTQVECSKALNRPQSFISDVENGTRRLDIVQLRDLCLVLGISLPELAQELENAITTARQ
SrpA	1	84	AFI60_RS27730	DNA-binding protein	Pseudomonas aeruginosa P16_Lonon_17_VIM_2_02_10 (contig_208)	1	84	84	98.8	1.5e-38	0	1	164.1	MPKTIYRPEHMALLGLLKKHRKASGLTQVECSKALNRPQSFISDVENGTRRLDIVQLRDLCLVLGISLPELAQELENAITTARQ	MPKTIYRPEHMALLDLLKKHRKASGLTQVECSKALNRPQSFISDVENGTRRLDIVQLRDLCLVLGISLPELAQELENAITTARQ
SrpA	1	84	APB74_RS10870	transcriptional regulator	Pseudomonas aeruginosa WH-SGI-V-07329 (WH_SGI_V_07329_18)	1	84	84	98.8	1.5e-38	0	1	164.1	MPKTIYRPEHMALLGLLKKHRKASGLTQVECSKALNRPQSFISDVENGTRRLDIVQLRDLCLVLGISLPELAQELENAITTARQ	MPKTIYRPEHMALLDLLKKHRKASGLTQVECSKALNRPQSFISDVENGTRRLDIVQLRDLCLVLGISLPELAQELENAITTARQ
SrpA	1	84	AFI82_RS32520	DNA-binding protein	Pseudomonas aeruginosa P15_London_17_02_10 (contig_290)	1	84	84	98.8	1.5e-38	0	1	164.1	MPKTIYRPEHMALLGLLKKHRKASGLTQVECSKALNRPQSFISDVENGTRRLDIVQLRDLCLVLGISLPELAQELENAITTARQ	MPKTIYRPEHMALLDLLKKHRKASGLTQVECSKALNRPQSFISDVENGTRRLDIVQLRDLCLVLGISLPELAQELENAITTARQ
SrpA	1	84	AFI90_RS29575	DNA-binding protein	Pseudomonas aeruginosa P48_London_17_VIM_2_01_13 (contig_621)	1	84	84	98.8	1.5e-38	0	1	164.1	MPKTIYRPEHMALLGLLKKHRKASGLTQVECSKALNRPQSFISDVENGTRRLDIVQLRDLCLVLGISLPELAQELENAITTARQ	MPKTIYRPEHMALLDLLKKHRKASGLTQVECSKALNRPQSFISDVENGTRRLDIVQLRDLCLVLGISLPELAQELENAITTARQ
SrpA	1	84	AFI68_RS31955	DNA-binding protein	Pseudomonas aeruginosa P14_London_17_VIM_2_01_10 (contig_263)	1	84	84	98.8	1.5e-38	0	1	164.1	MPKTIYRPEHMALLGLLKKHRKASGLTQVECSKALNRPQSFISDVENGTRRLDIVQLRDLCLVLGISLPELAQELENAITTARQ	MPKTIYRPEHMALLDLLKKHRKASGLTQVECSKALNRPQSFISDVENGTRRLDIVQLRDLCLVLGISLPELAQELENAITTARQ
SrpA	1	84	APA77_RS21175	transcriptional regulator	Pseudomonas aeruginosa WH-SGI-V-07651 (contig3)	1	84	84	98.8	1.5e-38	0	1	164.1	MPKTIYRPEHMALLGLLKKHRKASGLTQVECSKALNRPQSFISDVENGTRRLDIVQLRDLCLVLGISLPELAQELENAITTARQ	MPKTIYRPEHMALLDLLKKHRKASGLTQVECSKALNRPQSFISDVENGTRRLDIVQLRDLCLVLGISLPELAQELENAITTARQ
SrpA	1	84	AFI30_RS27925	DNA-binding protein	Pseudomonas aeruginosa P20_London_17_VIM_2_05_10 (contig_173)	1	84	84	98.8	1.5e-38	0	1	164.1	MPKTIYRPEHMALLGLLKKHRKASGLTQVECSKALNRPQSFISDVENGTRRLDIVQLRDLCLVLGISLPELAQELENAITTARQ	MPKTIYRPEHMALLDLLKKHRKASGLTQVECSKALNRPQSFISDVENGTRRLDIVQLRDLCLVLGISLPELAQELENAITTARQ
SrpA	1	84	AFI43_RS31130	DNA-binding protein	Pseudomonas aeruginosa P52_1_London_26_VIM_2_02_13 (contig_253)	1	84	84	98.8	1.5e-38	0	1	164.1	MPKTIYRPEHMALLGLLKKHRKASGLTQVECSKALNRPQSFISDVENGTRRLDIVQLRDLCLVLGISLPELAQELENAITTARQ	MPKTIYRPEHMALLDLLKKHRKASGLTQVECSKALNRPQSFISDVENGTRRLDIVQLRDLCLVLGISLPELAQELENAITTARQ
SrpA	1	84	NT24_RS14850	DNA-binding protein	Pseudomonas aeruginosa AZPAE15009 (contig_22)	1	84	84	98.8	1.5e-38	0	1	164.1	MPKTIYRPEHMALLGLLKKHRKASGLTQVECSKALNRPQSFISDVENGTRRLDIVQLRDLCLVLGISLPELAQELENAITTARQ	MPKTIYRPEHMALLDLLKKHRKASGLTQVECSKALNRPQSFISDVENGTRRLDIVQLRDLCLVLGISLPELAQELENAITTARQ
SrpA	1	84	AFI38_RS08445	DNA-binding protein	Pseudomonas aeruginosa E7_London_9_VIM_2_02_13 (contig_81)	1	84	84	98.8	1.5e-38	0	1	164.1	MPKTIYRPEHMALLGLLKKHRKASGLTQVECSKALNRPQSFISDVENGTRRLDIVQLRDLCLVLGISLPELAQELENAITTARQ	MPKTIYRPEHMALLDLLKKHRKASGLTQVECSKALNRPQSFISDVENGTRRLDIVQLRDLCLVLGISLPELAQELENAITTARQ
SrpA	1	84	NQ71_RS06945	DNA-binding protein	Pseudomonas aeruginosa AZPAE14463 (contig_8)	1	84	84	98.8	1.5e-38	0	1	164.1	MPKTIYRPEHMALLGLLKKHRKASGLTQVECSKALNRPQSFISDVENGTRRLDIVQLRDLCLVLGISLPELAQELENAITTARQ	MPKTIYRPEHMALLDLLKKHRKASGLTQVECSKALNRPQSFISDVENGTRRLDIVQLRDLCLVLGISLPELAQELENAITTARQ
SrpA	1	84	AFI42_RS00800	DNA-binding protein	Pseudomonas aeruginosa P51_1_London_9_VIM_2_02_13 (contig_8)	1	84	84	98.8	1.5e-38	0	1	164.1	MPKTIYRPEHMALLGLLKKHRKASGLTQVECSKALNRPQSFISDVENGTRRLDIVQLRDLCLVLGISLPELAQELENAITTARQ	MPKTIYRPEHMALLDLLKKHRKASGLTQVECSKALNRPQSFISDVENGTRRLDIVQLRDLCLVLGISLPELAQELENAITTARQ
SrpA	1	84	NT17_RS18100	DNA-binding protein	Pseudomonas aeruginosa AZPAE15002 (contig_23)	1	84	84	98.8	1.5e-38	0	1	164.1	MPKTIYRPEHMALLGLLKKHRKASGLTQVECSKALNRPQSFISDVENGTRRLDIVQLRDLCLVLGISLPELAQELENAITTARQ	MPKTIYRPEHMALLDLLKKHRKASGLTQVECSKALNRPQSFISDVENGTRRLDIVQLRDLCLVLGISLPELAQELENAITTARQ
SrpA	1	84	AFI34_RS23175	DNA-binding protein	Pseudomonas aeruginosa P36_West_Midlands_5_VIM_2_06_12 (contig_177)	1	84	84	98.8	1.5e-38	0	1	164.1	MPKTIYRPEHMALLGLLKKHRKASGLTQVECSKALNRPQSFISDVENGTRRLDIVQLRDLCLVLGISLPELAQELENAITTARQ	MPKTIYRPEHMALLDLLKKHRKASGLTQVECSKALNRPQSFISDVENGTRRLDIVQLRDLCLVLGISLPELAQELENAITTARQ
SrpA	1	84	NS49_RS32570	DNA-binding protein	Pseudomonas aeruginosa AZPAE14933 (contig_63)	1	84	84	98.8	1.5e-38	0	1	164.1	MPKTIYRPEHMALLGLLKKHRKASGLTQVECSKALNRPQSFISDVENGTRRLDIVQLRDLCLVLGISLPELAQELENAITTARQ	MPKTIYRPEHMALLDLLKKHRKASGLTQVECSKALNRPQSFISDVENGTRRLDIVQLRDLCLVLGISLPELAQELENAITTARQ
SrpA	1	84	AFI53_RS24130	DNA-binding protein	Pseudomonas aeruginosa P37_London_28_VIM_2_07_12 (contig_139)	1	84	84	98.8	1.5e-38	0	1	164.1	MPKTIYRPEHMALLGLLKKHRKASGLTQVECSKALNRPQSFISDVENGTRRLDIVQLRDLCLVLGISLPELAQELENAITTARQ	MPKTIYRPEHMALLDLLKKHRKASGLTQVECSKALNRPQSFISDVENGTRRLDIVQLRDLCLVLGISLPELAQELENAITTARQ
SrpA	1	84	NQ80_RS19315	DNA-binding protein	Pseudomonas aeruginosa AZPAE14554 (contig_26)	1	84	84	98.8	1.5e-38	0	1	164.1	MPKTIYRPEHMALLGLLKKHRKASGLTQVECSKALNRPQSFISDVENGTRRLDIVQLRDLCLVLGISLPELAQELENAITTARQ	MPKTIYRPEHMALLDLLKKHRKASGLTQVECSKALNRPQSFISDVENGTRRLDIVQLRDLCLVLGISLPELAQELENAITTARQ
SrpA	1	84	AFI81_RS24210	DNA-binding protein	Pseudomonas aeruginosa P43_2_London_9_VIM_2_11_12 (contig_138)	1	84	84	98.8	1.5e-38	0	1	164.1	MPKTIYRPEHMALLGLLKKHRKASGLTQVECSKALNRPQSFISDVENGTRRLDIVQLRDLCLVLGISLPELAQELENAITTARQ	MPKTIYRPEHMALLDLLKKHRKASGLTQVECSKALNRPQSFISDVENGTRRLDIVQLRDLCLVLGISLPELAQELENAITTARQ
SrpA	1	84	NR24_RS30135	DNA-binding protein	Pseudomonas aeruginosa AZPAE14729 (contig_82)	1	84	84	98.8	1.5e-38	0	1	164.1	MPKTIYRPEHMALLGLLKKHRKASGLTQVECSKALNRPQSFISDVENGTRRLDIVQLRDLCLVLGISLPELAQELENAITTARQ	MPKTIYRPEHMALLDLLKKHRKASGLTQVECSKALNRPQSFISDVENGTRRLDIVQLRDLCLVLGISLPELAQELENAITTARQ
SrpA	1	84	AFI36_RS29165	DNA-binding protein	Pseudomonas aeruginosa P50_London_9_VIM_2_01_13 (contig_161)	1	84	84	98.8	1.5e-38	0	1	164.1	MPKTIYRPEHMALLGLLKKHRKASGLTQVECSKALNRPQSFISDVENGTRRLDIVQLRDLCLVLGISLPELAQELENAITTARQ	MPKTIYRPEHMALLDLLKKHRKASGLTQVECSKALNRPQSFISDVENGTRRLDIVQLRDLCLVLGISLPELAQELENAITTARQ
SrpA	1	84	NR19_RS08815	DNA-binding protein	Pseudomonas aeruginosa AZPAE14724 (contig_22)	1	84	84	98.8	1.5e-38	0	1	164.1	MPKTIYRPEHMALLGLLKKHRKASGLTQVECSKALNRPQSFISDVENGTRRLDIVQLRDLCLVLGISLPELAQELENAITTARQ	MPKTIYRPEHMALLDLLKKHRKASGLTQVECSKALNRPQSFISDVENGTRRLDIVQLRDLCLVLGISLPELAQELENAITTARQ
SrpA	1	84	AFI48_RS01925	DNA-binding protein	Pseudomonas aeruginosa P49_London_7_VIM_2_01_13 (contig_14)	1	84	84	98.8	1.5e-38	0	1	164.1	MPKTIYRPEHMALLGLLKKHRKASGLTQVECSKALNRPQSFISDVENGTRRLDIVQLRDLCLVLGISLPELAQELENAITTARQ	MPKTIYRPEHMALLDLLKKHRKASGLTQVECSKALNRPQSFISDVENGTRRLDIVQLRDLCLVLGISLPELAQELENAITTARQ
SrpA	1	84	NQ54_RS15875	DNA-binding protein	Pseudomonas aeruginosa AZPAE14381 (contig_19)	1	84	84	98.8	1.5e-38	0	1	164.1	MPKTIYRPEHMALLGLLKKHRKASGLTQVECSKALNRPQSFISDVENGTRRLDIVQLRDLCLVLGISLPELAQELENAITTARQ	MPKTIYRPEHMALLDLLKKHRKASGLTQVECSKALNRPQSFISDVENGTRRLDIVQLRDLCLVLGISLPELAQELENAITTARQ
SrpA	1	84	AFI50_RS27305	DNA-binding protein	Pseudomonas aeruginosa P39_London_29_08_12 (contig_137)	1	84	84	98.8	1.5e-38	0	1	164.1	MPKTIYRPEHMALLGLLKKHRKASGLTQVECSKALNRPQSFISDVENGTRRLDIVQLRDLCLVLGISLPELAQELENAITTARQ	MPKTIYRPEHMALLDLLKKHRKASGLTQVECSKALNRPQSFISDVENGTRRLDIVQLRDLCLVLGISLPELAQELENAITTARQ
SrpA	1	84	NT22_RS30620	DNA-binding protein	Pseudomonas aeruginosa AZPAE15007 (contig_69)	1	84	84	98.8	1.5e-38	0	1	164.1	MPKTIYRPEHMALLGLLKKHRKASGLTQVECSKALNRPQSFISDVENGTRRLDIVQLRDLCLVLGISLPELAQELENAITTARQ	MPKTIYRPEHMALLDLLKKHRKASGLTQVECSKALNRPQSFISDVENGTRRLDIVQLRDLCLVLGISLPELAQELENAITTARQ
SrpA	1	84	AFI77_RS01525	DNA-binding protein	Pseudomonas aeruginosa P47_London_12_VIM_2_12_12 (contig_12)	1	84	84	98.8	1.5e-38	0	1	164.1	MPKTIYRPEHMALLGLLKKHRKASGLTQVECSKALNRPQSFISDVENGTRRLDIVQLRDLCLVLGISLPELAQELENAITTARQ	MPKTIYRPEHMALLDLLKKHRKASGLTQVECSKALNRPQSFISDVENGTRRLDIVQLRDLCLVLGISLPELAQELENAITTARQ
SrpA	1	84	NR23_RS06175	DNA-binding protein	Pseudomonas aeruginosa AZPAE14728 (contig_13)	1	84	84	98.8	1.5e-38	0	1	164.1	MPKTIYRPEHMALLGLLKKHRKASGLTQVECSKALNRPQSFISDVENGTRRLDIVQLRDLCLVLGISLPELAQELENAITTARQ	MPKTIYRPEHMALLDLLKKHRKASGLTQVECSKALNRPQSFISDVENGTRRLDIVQLRDLCLVLGISLPELAQELENAITTARQ
SrpA	1	84	AFI98_RS23560	DNA-binding protein	Pseudomonas aeruginosa P59_Wales_1_VIM_2_09_13 (contig_255)	1	84	84	98.8	1.5e-38	0	1	164.1	MPKTIYRPEHMALLGLLKKHRKASGLTQVECSKALNRPQSFISDVENGTRRLDIVQLRDLCLVLGISLPELAQELENAITTARQ	MPKTIYRPEHMALLDLLKKHRKASGLTQVECSKALNRPQSFISDVENGTRRLDIVQLRDLCLVLGISLPELAQELENAITTARQ
SrpA	1	84	NQ33_RS30860	DNA-binding protein	Pseudomonas aeruginosa AZPAE13756 (contig_50)	1	84	84	98.8	1.5e-38	0	1	164.1	MPKTIYRPEHMALLGLLKKHRKASGLTQVECSKALNRPQSFISDVENGTRRLDIVQLRDLCLVLGISLPELAQELENAITTARQ	MPKTIYRPEHMALLDLLKKHRKASGLTQVECSKALNRPQSFISDVENGTRRLDIVQLRDLCLVLGISLPELAQELENAITTARQ
SrpA	1	84	AFI89_RS34190	DNA-binding protein	Pseudomonas aeruginosa E6_London_17_VIM_2_12_12 (contig_635)	1	84	84	98.8	1.5e-38	0	1	164.1	MPKTIYRPEHMALLGLLKKHRKASGLTQVECSKALNRPQSFISDVENGTRRLDIVQLRDLCLVLGISLPELAQELENAITTARQ	MPKTIYRPEHMALLDLLKKHRKASGLTQVECSKALNRPQSFISDVENGTRRLDIVQLRDLCLVLGISLPELAQELENAITTARQ
SrpA	1	84	NQ70_RS07915	DNA-binding protein	Pseudomonas aeruginosa AZPAE14453 (contig_7)	1	84	84	98.8	1.5e-38	0	1	164.1	MPKTIYRPEHMALLGLLKKHRKASGLTQVECSKALNRPQSFISDVENGTRRLDIVQLRDLCLVLGISLPELAQELENAITTARQ	MPKTIYRPEHMALLDLLKKHRKASGLTQVECSKALNRPQSFISDVENGTRRLDIVQLRDLCLVLGISLPELAQELENAITTARQ
SrpA	1	84	AFI85_RS34875	DNA-binding protein	Pseudomonas aeruginosa E5_London_17_VIM_2_12_12 (contig_871)	1	84	84	98.8	1.5e-38	0	1	164.1	MPKTIYRPEHMALLGLLKKHRKASGLTQVECSKALNRPQSFISDVENGTRRLDIVQLRDLCLVLGISLPELAQELENAITTARQ	MPKTIYRPEHMALLDLLKKHRKASGLTQVECSKALNRPQSFISDVENGTRRLDIVQLRDLCLVLGISLPELAQELENAITTARQ
SrpA	1	84	NQ77_RS00110	DNA-binding protein	Pseudomonas aeruginosa AZPAE14535 (contig_1)	1	84	84	98.8	1.5e-38	0	1	164.1	MPKTIYRPEHMALLGLLKKHRKASGLTQVECSKALNRPQSFISDVENGTRRLDIVQLRDLCLVLGISLPELAQELENAITTARQ	MPKTIYRPEHMALLDLLKKHRKASGLTQVECSKALNRPQSFISDVENGTRRLDIVQLRDLCLVLGISLPELAQELENAITTARQ
SrpA	1	84	AFI29_RS32395	DNA-binding protein	Pseudomonas aeruginosa P45_London_17_VIM_2_12_12 (contig_630)	1	84	84	98.8	1.5e-38	0	1	164.1	MPKTIYRPEHMALLGLLKKHRKASGLTQVECSKALNRPQSFISDVENGTRRLDIVQLRDLCLVLGISLPELAQELENAITTARQ	MPKTIYRPEHMALLDLLKKHRKASGLTQVECSKALNRPQSFISDVENGTRRLDIVQLRDLCLVLGISLPELAQELENAITTARQ
SrpA	1	84	NS98_RS08725	DNA-binding protein	Pseudomonas aeruginosa AZPAE14983 (contig_13)	1	84	84	98.8	1.5e-38	0	1	164.1	MPKTIYRPEHMALLGLLKKHRKASGLTQVECSKALNRPQSFISDVENGTRRLDIVQLRDLCLVLGISLPELAQELENAITTARQ	MPKTIYRPEHMALLDLLKKHRKASGLTQVECSKALNRPQSFISDVENGTRRLDIVQLRDLCLVLGISLPELAQELENAITTARQ
SrpA	1	84	AFI97_RS22540	DNA-binding protein	Pseudomonas aeruginosa P42_2_London_28_VIM_2_11_12 (contig_117)	1	84	84	98.8	1.5e-38	0	1	164.1	MPKTIYRPEHMALLGLLKKHRKASGLTQVECSKALNRPQSFISDVENGTRRLDIVQLRDLCLVLGISLPELAQELENAITTARQ	MPKTIYRPEHMALLDLLKKHRKASGLTQVECSKALNRPQSFISDVENGTRRLDIVQLRDLCLVLGISLPELAQELENAITTARQ
SrpA	1	84	NS19_RS18085	DNA-binding protein	Pseudomonas aeruginosa AZPAE14903 (contig_59)	1	84	84	98.8	1.5e-38	0	1	164.1	MPKTIYRPEHMALLGLLKKHRKASGLTQVECSKALNRPQSFISDVENGTRRLDIVQLRDLCLVLGISLPELAQELENAITTARQ	MPKTIYRPEHMALLDLLKKHRKASGLTQVECSKALNRPQSFISDVENGTRRLDIVQLRDLCLVLGISLPELAQELENAITTARQ
SrpA	1	84	AFI54_RS24370	DNA-binding protein	Pseudomonas aeruginosa P43_1_London_9_VIM_2_11_12 (contig_138)	1	84	84	98.8	1.5e-38	0	1	164.1	MPKTIYRPEHMALLGLLKKHRKASGLTQVECSKALNRPQSFISDVENGTRRLDIVQLRDLCLVLGISLPELAQELENAITTARQ	MPKTIYRPEHMALLDLLKKHRKASGLTQVECSKALNRPQSFISDVENGTRRLDIVQLRDLCLVLGISLPELAQELENAITTARQ
SrpA	1	84	NS02_RS11270	DNA-binding protein	Pseudomonas aeruginosa AZPAE14886 (contig_14)	1	84	84	98.8	1.5e-38	0	1	164.1	MPKTIYRPEHMALLGLLKKHRKASGLTQVECSKALNRPQSFISDVENGTRRLDIVQLRDLCLVLGISLPELAQELENAITTARQ	MPKTIYRPEHMALLDLLKKHRKASGLTQVECSKALNRPQSFISDVENGTRRLDIVQLRDLCLVLGISLPELAQELENAITTARQ
SrpA	1	84	AFI49_RS29660	DNA-binding protein	Pseudomonas aeruginosa P42_1_London_26_VIM_2_10_12 (contig_154)	1	84	84	98.8	1.5e-38	0	1	164.1	MPKTIYRPEHMALLGLLKKHRKASGLTQVECSKALNRPQSFISDVENGTRRLDIVQLRDLCLVLGISLPELAQELENAITTARQ	MPKTIYRPEHMALLDLLKKHRKASGLTQVECSKALNRPQSFISDVENGTRRLDIVQLRDLCLVLGISLPELAQELENAITTARQ
SrpA	1	84	NR22_RS04585	DNA-binding protein	Pseudomonas aeruginosa AZPAE14727 (contig_10)	1	84	84	98.8	1.5e-38	0	1	164.1	MPKTIYRPEHMALLGLLKKHRKASGLTQVECSKALNRPQSFISDVENGTRRLDIVQLRDLCLVLGISLPELAQELENAITTARQ	MPKTIYRPEHMALLDLLKKHRKASGLTQVECSKALNRPQSFISDVENGTRRLDIVQLRDLCLVLGISLPELAQELENAITTARQ
SrpA	1	84	AFI75_RS29520	DNA-binding protein	Pseudomonas aeruginosa P51_2_London_11_VIM_2_02_13 (contig_170)	1	84	84	98.8	1.5e-38	0	1	164.1	MPKTIYRPEHMALLGLLKKHRKASGLTQVECSKALNRPQSFISDVENGTRRLDIVQLRDLCLVLGISLPELAQELENAITTARQ	MPKTIYRPEHMALLDLLKKHRKASGLTQVECSKALNRPQSFISDVENGTRRLDIVQLRDLCLVLGISLPELAQELENAITTARQ
SrpA	1	84	NQ64_RS05620	DNA-binding protein	Pseudomonas aeruginosa AZPAE14415 (contig_5)	1	84	84	98.8	1.5e-38	0	1	164.1	MPKTIYRPEHMALLGLLKKHRKASGLTQVECSKALNRPQSFISDVENGTRRLDIVQLRDLCLVLGISLPELAQELENAITTARQ	MPKTIYRPEHMALLDLLKKHRKASGLTQVECSKALNRPQSFISDVENGTRRLDIVQLRDLCLVLGISLPELAQELENAITTARQ
SrpA	1	80	AO934_RS01900	DNA-binding protein	Pseudomonas aeruginosa WH-SGI-V-07228 (contig1)	1	80	80	88.8	1.3e-31	0	9	141	MPKTIYRPEHMALLGLLKKHRKASGLTQVECSKALNRPQSFISDVENGTRRLDIVQLRDLCLVLGISLPELAQELENAIT	MPKTIYRPEHTALLHLLKTYRKAAGLTQVECSKALERPQSFMSDVENGTRRLDIVQLRDLCKVLGISLPELVQELENAIT
SrpA	1	79	NS73_RS21780	DNA-binding protein	Pseudomonas aeruginosa AZPAE14957 (contig_37)	1	79	79	64.6	6.8e-20	0	28	102.1	MPKTIYRPEHMALLGLLKKHRKASGLTQVECSKALNRPQSFISDVENGTRRLDIVQLRDLCLVLGISLPELAQELENAI	MTKAIYRPEYEVFLEILKRRRIEAGLTQVECSKALGRPQSFMSDVERGSRRLDIIQLRDLCKVLGFDLLTLVLEFEKAL
SrpA	1	79	NT09_RS16065	DNA-binding protein	Pseudomonas aeruginosa AZPAE14994 (contig_31)	1	79	79	64.6	6.8e-20	0	28	102.1	MPKTIYRPEHMALLGLLKKHRKASGLTQVECSKALNRPQSFISDVENGTRRLDIVQLRDLCLVLGISLPELAQELENAI	MTKAIYRPEYEVFLEILKRRRIEAGLTQVECSKALGRPQSFMSDVERGSRRLDIIQLRDLCKVLGFDLLTLVLEFEKAL
SrpA	1	79	PA8380_RS21505	transcriptional regulator	Pseudomonas aeruginosa 8380 (chromosome)	1	79	79	60.8	8.9e-20	0	31	101.7	MPKTIYRPEHMALLGLLKKHRKASGLTQVECSKALNRPQSFISDVENGTRRLDIVQLRDLCLVLGISLPELAQELENAI	MTKAIYRPEYEVFLDILKRRRIEAGLTQVECSKALGRPQSFMSDVERGSRRLDIIQIRDLCKVMGCDFPTLVLDFEQAL
SrpA	1	79	NS68_RS02185	DNA-binding protein	Pseudomonas aeruginosa AZPAE14952 (contig_2)	1	79	79	60.8	8.9e-20	0	31	101.7	MPKTIYRPEHMALLGLLKKHRKASGLTQVECSKALNRPQSFISDVENGTRRLDIVQLRDLCLVLGISLPELAQELENAI	MTKAIYRPEYEVFLDILKRRRIEAGLTQVECSKALGRPQSFMSDVERGSRRLDIIQIRDLCKVMGCDFPTLVLDFEQAL
SrpA	1	79	APA49_RS02085	transcriptional regulator	Pseudomonas aeruginosa WH-SGI-V-07623 (contig1)	1	79	79	60.8	8.9e-20	0	31	101.7	MPKTIYRPEHMALLGLLKKHRKASGLTQVECSKALNRPQSFISDVENGTRRLDIVQLRDLCLVLGISLPELAQELENAI	MTKAIYRPEYEVFLDILKRRRIEAGLTQVECSKALGRPQSFMSDVERGSRRLDIIQIRDLCKVMGCDFPTLVLDFEQAL
SrpA	1	79	A214_RS13300	transcriptional regulator	Pseudomonas aeruginosa SJTD-1 (chromosome)	1	79	79	60.8	8.9e-20	0	31	101.7	MPKTIYRPEHMALLGLLKKHRKASGLTQVECSKALNRPQSFISDVENGTRRLDIVQLRDLCLVLGISLPELAQELENAI	MTKAIYRPEYEVFLDILKRRRIEAGLTQVECSKALGRPQSFMSDVERGSRRLDIIQIRDLCKVMGCDFPTLVLDFEQAL
SrpA	1	79	NS23_RS11095	DNA-binding protein	Pseudomonas aeruginosa AZPAE14907 (contig_9)	1	79	79	60.8	8.9e-20	0	31	101.7	MPKTIYRPEHMALLGLLKKHRKASGLTQVECSKALNRPQSFISDVENGTRRLDIVQLRDLCLVLGISLPELAQELENAI	MTKAIYRPEYEVFLDILKRRRIEAGLTQVECSKALGRPQSFMSDVERGSRRLDIIQIRDLCKVMGCDFPTLVLDFEQAL
SrpA	1	84	NR93_RS07655	DNA-binding protein	Pseudomonas aeruginosa AZPAE14877 (contig_7)	1	84	84	57.1	5.8e-19	0	36	99	MPKTIYRPEHMALLGLLKKHRKASGLTQVECSKALNRPQSFISDVENGTRRLDIVQLRDLCLVLGISLPELAQELENAITTARQ	MAKAIYRPEYAAFLAILKRRRVAAGLTQVECSRALGHPQSFMSDVERGARRLDIIQIRDLSAVLKTDLVTLIREFEDSLNSVRK
SrpA	1	79	BUH75_RS17265	transcriptional regulator	Pseudomonas aeruginosa isolate 224 (contig-24)	1	79	79	63.3	1.7e-18	0	29	97.4	MPKTIYRPEHMALLGLLKKHRKASGLTQVECSKALNRPQSFISDVENGTRRLDIVQLRDLCLVLGISLPELAQELENAI	MTKAIYRREHEIFLQLLKRLRVESGLTQAQCSAALSRPQSFMSDVERGVRRLDIVQLRDLCLVLGTDLTSFSKAYEQAL
SrpA	1	79	BUI02_RS22160	transcriptional regulator	Pseudomonas aeruginosa isolate 235 (contig-41)	1	79	79	63.3	1.7e-18	0	29	97.4	MPKTIYRPEHMALLGLLKKHRKASGLTQVECSKALNRPQSFISDVENGTRRLDIVQLRDLCLVLGISLPELAQELENAI	MTKAIYRREHEIFLQLLKRLRVESGLTQAQCSAALSRPQSFMSDVERGVRRLDIVQLRDLCLVLGTDLTSFSKAYEQAL
SrpA	1	79	NQ13_RS16290	DNA-binding protein	Pseudomonas aeruginosa AZPAE12152 (contig_37)	1	79	79	60.8	1.7e-18	0	31	97.4	MPKTIYRPEHMALLGLLKKHRKASGLTQVECSKALNRPQSFISDVENGTRRLDIVQLRDLCLVLGISLPELAQELENAI	MAKAIYRPEYAAFLAILKRRRVAAGLTQVECSKALGHPQSFMSDVERGARRLDIIQIRDLSAVLKTDLVTLIREFEDSL
SrpA	1	83	BUJ66_RS16505	transcriptional regulator	Pseudomonas aeruginosa isolate 358 (contig-3)	1	83	83	59.0	1.7e-18	0	34	97.4	MPKTIYRPEHMALLGLLKKHRKASGLTQVECSKALNRPQSFISDVENGTRRLDIVQLRDLCLVLGISLPELAQELENAITTAR	MTKAIYRPEHEVFLQLLRQLRIESGLTQAQCSNALGRPQSFMSDVERGVRRLDIVQIHDLCVVLGTTLSEFAAAYERELGKSR
SrpA	1	83	BUJ91_RS00650	transcriptional regulator	Pseudomonas aeruginosa isolate 364 (contig-3)	1	83	83	59.0	1.7e-18	0	34	97.4	MPKTIYRPEHMALLGLLKKHRKASGLTQVECSKALNRPQSFISDVENGTRRLDIVQLRDLCLVLGISLPELAQELENAITTAR	MTKAIYRPEHEVFLQLLRQLRIESGLTQAQCSNALGRPQSFMSDVERGVRRLDIVQIHDLCVVLGTTLSEFAAAYERELGKSR
SrpA	1	83	BUK39_RS09315	transcriptional regulator	Pseudomonas aeruginosa isolate 369 (contig-3)	1	83	83	59.0	1.7e-18	0	34	97.4	MPKTIYRPEHMALLGLLKKHRKASGLTQVECSKALNRPQSFISDVENGTRRLDIVQLRDLCLVLGISLPELAQELENAITTAR	MTKAIYRPEHEVFLQLLRQLRIESGLTQAQCSNALGRPQSFMSDVERGVRRLDIVQIHDLCVVLGTTLSEFAAAYERELGKSR
SrpA	1	83	BUJ51_RS29490	transcriptional regulator	Pseudomonas aeruginosa isolate 360 (contig-13)	1	83	83	59.0	1.7e-18	0	34	97.4	MPKTIYRPEHMALLGLLKKHRKASGLTQVECSKALNRPQSFISDVENGTRRLDIVQLRDLCLVLGISLPELAQELENAITTAR	MTKAIYRPEHEVFLQLLRQLRIESGLTQAQCSNALGRPQSFMSDVERGVRRLDIVQIHDLCVVLGTTLSEFAAAYERELGKSR
SrpA	1	83	BUJ62_RS16050	transcriptional regulator	Pseudomonas aeruginosa isolate 379 (contig-3)	1	83	83	59.0	1.7e-18	0	34	97.4	MPKTIYRPEHMALLGLLKKHRKASGLTQVECSKALNRPQSFISDVENGTRRLDIVQLRDLCLVLGISLPELAQELENAITTAR	MTKAIYRPEHEVFLQLLRQLRIESGLTQAQCSNALGRPQSFMSDVERGVRRLDIVQIHDLCVVLGTTLSEFAAAYERELGKSR
SrpA	1	79	BUH48_RS19605	transcriptional regulator	Pseudomonas aeruginosa isolate 227 (contig-24)	1	79	79	63.3	1.7e-18	0	29	97.4	MPKTIYRPEHMALLGLLKKHRKASGLTQVECSKALNRPQSFISDVENGTRRLDIVQLRDLCLVLGISLPELAQELENAI	MTKAIYRREHEIFLQLLKRLRVESGLTQAQCSAALSRPQSFMSDVERGVRRLDIVQLRDLCLVLGTDLTSFSKAYEQAL
SrpA	1	83	BUK08_RS28720	transcriptional regulator	Pseudomonas aeruginosa isolate 367 (contig-3)	1	83	83	59.0	1.7e-18	0	34	97.4	MPKTIYRPEHMALLGLLKKHRKASGLTQVECSKALNRPQSFISDVENGTRRLDIVQLRDLCLVLGISLPELAQELENAITTAR	MTKAIYRPEHEVFLQLLRQLRIESGLTQAQCSNALGRPQSFMSDVERGVRRLDIVQIHDLCVVLGTTLSEFAAAYERELGKSR
SrpA	1	83	BUJ64_RS26350	transcriptional regulator	Pseudomonas aeruginosa isolate 362 (contig-4)	1	83	83	59.0	1.7e-18	0	34	97.4	MPKTIYRPEHMALLGLLKKHRKASGLTQVECSKALNRPQSFISDVENGTRRLDIVQLRDLCLVLGISLPELAQELENAITTAR	MTKAIYRPEHEVFLQLLRQLRIESGLTQAQCSNALGRPQSFMSDVERGVRRLDIVQIHDLCVVLGTTLSEFAAAYERELGKSR
SrpA	1	83	BUJ73_RS20480	transcriptional regulator	Pseudomonas aeruginosa isolate 374 (contig-3)	1	83	83	59.0	1.7e-18	0	34	97.4	MPKTIYRPEHMALLGLLKKHRKASGLTQVECSKALNRPQSFISDVENGTRRLDIVQLRDLCLVLGISLPELAQELENAITTAR	MTKAIYRPEHEVFLQLLRQLRIESGLTQAQCSNALGRPQSFMSDVERGVRRLDIVQIHDLCVVLGTTLSEFAAAYERELGKSR
SrpA	1	79	BUH84_RS28165	transcriptional regulator	Pseudomonas aeruginosa isolate 246 (contig-17)	1	79	79	63.3	1.7e-18	0	29	97.4	MPKTIYRPEHMALLGLLKKHRKASGLTQVECSKALNRPQSFISDVENGTRRLDIVQLRDLCLVLGISLPELAQELENAI	MTKAIYRREHEIFLQLLKRLRVESGLTQAQCSAALSRPQSFMSDVERGVRRLDIVQLRDLCLVLGTDLTSFSKAYEQAL
SrpA	1	83	BUK13_RS27825	transcriptional regulator	Pseudomonas aeruginosa isolate 365 (contig-3)	1	83	83	59.0	1.7e-18	0	34	97.4	MPKTIYRPEHMALLGLLKKHRKASGLTQVECSKALNRPQSFISDVENGTRRLDIVQLRDLCLVLGISLPELAQELENAITTAR	MTKAIYRPEHEVFLQLLRQLRIESGLTQAQCSNALGRPQSFMSDVERGVRRLDIVQIHDLCVVLGTTLSEFAAAYERELGKSR
SrpA	1	79	BUI13_RS27960	transcriptional regulator	Pseudomonas aeruginosa isolate 241 (contig-21)	1	79	79	63.3	1.7e-18	0	29	97.4	MPKTIYRPEHMALLGLLKKHRKASGLTQVECSKALNRPQSFISDVENGTRRLDIVQLRDLCLVLGISLPELAQELENAI	MTKAIYRREHEIFLQLLKRLRVESGLTQAQCSAALSRPQSFMSDVERGVRRLDIVQLRDLCLVLGTDLTSFSKAYEQAL
SrpA	1	83	BUJ74_RS16555	transcriptional regulator	Pseudomonas aeruginosa isolate 366 (contig-14)	1	83	83	59.0	1.7e-18	0	34	97.4	MPKTIYRPEHMALLGLLKKHRKASGLTQVECSKALNRPQSFISDVENGTRRLDIVQLRDLCLVLGISLPELAQELENAITTAR	MTKAIYRPEHEVFLQLLRQLRIESGLTQAQCSNALGRPQSFMSDVERGVRRLDIVQIHDLCVVLGTTLSEFAAAYERELGKSR
SrpA	1	79	BUH78_RS21405	transcriptional regulator	Pseudomonas aeruginosa isolate 247 (contig-18)	1	79	79	63.3	1.7e-18	0	29	97.4	MPKTIYRPEHMALLGLLKKHRKASGLTQVECSKALNRPQSFISDVENGTRRLDIVQLRDLCLVLGISLPELAQELENAI	MTKAIYRREHEIFLQLLKRLRVESGLTQAQCSAALSRPQSFMSDVERGVRRLDIVQLRDLCLVLGTDLTSFSKAYEQAL
SrpA	1	79	BUH87_RS21650	transcriptional regulator	Pseudomonas aeruginosa isolate 226 (contig-4)	1	79	79	63.3	1.7e-18	0	29	97.4	MPKTIYRPEHMALLGLLKKHRKASGLTQVECSKALNRPQSFISDVENGTRRLDIVQLRDLCLVLGISLPELAQELENAI	MTKAIYRREHEIFLQLLKRLRVESGLTQAQCSAALSRPQSFMSDVERGVRRLDIVQLRDLCLVLGTDLTSFSKAYEQAL
SrpA	1	79	BUH44_RS29870	transcriptional regulator	Pseudomonas aeruginosa isolate 229 (contig-22)	1	79	79	63.3	1.7e-18	0	29	97.4	MPKTIYRPEHMALLGLLKKHRKASGLTQVECSKALNRPQSFISDVENGTRRLDIVQLRDLCLVLGISLPELAQELENAI	MTKAIYRREHEIFLQLLKRLRVESGLTQAQCSAALSRPQSFMSDVERGVRRLDIVQLRDLCLVLGTDLTSFSKAYEQAL
SrpA	1	83	BUJ85_RS07065	transcriptional regulator	Pseudomonas aeruginosa isolate 363 (contig-3)	1	83	83	59.0	1.7e-18	0	34	97.4	MPKTIYRPEHMALLGLLKKHRKASGLTQVECSKALNRPQSFISDVENGTRRLDIVQLRDLCLVLGISLPELAQELENAITTAR	MTKAIYRPEHEVFLQLLRQLRIESGLTQAQCSNALGRPQSFMSDVERGVRRLDIVQIHDLCVVLGTTLSEFAAAYERELGKSR
SrpA	1	83	BUJ58_RS02465	transcriptional regulator	Pseudomonas aeruginosa isolate 359 (contig-3)	1	83	83	59.0	1.7e-18	0	34	97.4	MPKTIYRPEHMALLGLLKKHRKASGLTQVECSKALNRPQSFISDVENGTRRLDIVQLRDLCLVLGISLPELAQELENAITTAR	MTKAIYRPEHEVFLQLLRQLRIESGLTQAQCSNALGRPQSFMSDVERGVRRLDIVQIHDLCVVLGTTLSEFAAAYERELGKSR
SrpA	1	79	BUI04_RS23235	transcriptional regulator	Pseudomonas aeruginosa isolate 244 (contig-15)	1	79	79	63.3	1.7e-18	0	29	97.4	MPKTIYRPEHMALLGLLKKHRKASGLTQVECSKALNRPQSFISDVENGTRRLDIVQLRDLCLVLGISLPELAQELENAI	MTKAIYRREHEIFLQLLKRLRVESGLTQAQCSAALSRPQSFMSDVERGVRRLDIVQLRDLCLVLGTDLTSFSKAYEQAL
SrpA	1	79	BUI10_RS18625	transcriptional regulator	Pseudomonas aeruginosa isolate 237 (contig-3)	1	79	79	63.3	1.7e-18	0	29	97.4	MPKTIYRPEHMALLGLLKKHRKASGLTQVECSKALNRPQSFISDVENGTRRLDIVQLRDLCLVLGISLPELAQELENAI	MTKAIYRREHEIFLQLLKRLRVESGLTQAQCSAALSRPQSFMSDVERGVRRLDIVQLRDLCLVLGTDLTSFSKAYEQAL
SrpA	1	79	BUH49_RS22795	transcriptional regulator	Pseudomonas aeruginosa isolate 245 (contig-31)	1	79	79	63.3	1.7e-18	0	29	97.4	MPKTIYRPEHMALLGLLKKHRKASGLTQVECSKALNRPQSFISDVENGTRRLDIVQLRDLCLVLGISLPELAQELENAI	MTKAIYRREHEIFLQLLKRLRVESGLTQAQCSAALSRPQSFMSDVERGVRRLDIVQLRDLCLVLGTDLTSFSKAYEQAL
SrpA	1	83	BUJ77_RS29285	transcriptional regulator	Pseudomonas aeruginosa isolate 378 (contig-3)	1	83	83	59.0	1.7e-18	0	34	97.4	MPKTIYRPEHMALLGLLKKHRKASGLTQVECSKALNRPQSFISDVENGTRRLDIVQLRDLCLVLGISLPELAQELENAITTAR	MTKAIYRPEHEVFLQLLRQLRIESGLTQAQCSNALGRPQSFMSDVERGVRRLDIVQIHDLCVVLGTTLSEFAAAYERELGKSR
SrpA	1	83	BUJ99_RS12560	transcriptional regulator	Pseudomonas aeruginosa isolate 375 (contig-3)	1	83	83	59.0	1.7e-18	0	34	97.4	MPKTIYRPEHMALLGLLKKHRKASGLTQVECSKALNRPQSFISDVENGTRRLDIVQLRDLCLVLGISLPELAQELENAITTAR	MTKAIYRPEHEVFLQLLRQLRIESGLTQAQCSNALGRPQSFMSDVERGVRRLDIVQIHDLCVVLGTTLSEFAAAYERELGKSR
SrpA	1	79	BUH71_RS30260	transcriptional regulator	Pseudomonas aeruginosa isolate 241.1 (contig-24)	1	79	79	63.3	1.7e-18	0	29	97.4	MPKTIYRPEHMALLGLLKKHRKASGLTQVECSKALNRPQSFISDVENGTRRLDIVQLRDLCLVLGISLPELAQELENAI	MTKAIYRREHEIFLQLLKRLRVESGLTQAQCSAALSRPQSFMSDVERGVRRLDIVQLRDLCLVLGTDLTSFSKAYEQAL
SrpA	1	79	BUH80_RS29575	transcriptional regulator	Pseudomonas aeruginosa isolate 240 (contig-23)	1	79	79	63.3	1.7e-18	0	29	97.4	MPKTIYRPEHMALLGLLKKHRKASGLTQVECSKALNRPQSFISDVENGTRRLDIVQLRDLCLVLGISLPELAQELENAI	MTKAIYRREHEIFLQLLKRLRVESGLTQAQCSAALSRPQSFMSDVERGVRRLDIVQLRDLCLVLGTDLTSFSKAYEQAL
SrpA	1	79	BUI00_RS13640	transcriptional regulator	Pseudomonas aeruginosa isolate 228 (contig-19)	1	79	79	63.3	1.7e-18	0	29	97.4	MPKTIYRPEHMALLGLLKKHRKASGLTQVECSKALNRPQSFISDVENGTRRLDIVQLRDLCLVLGISLPELAQELENAI	MTKAIYRREHEIFLQLLKRLRVESGLTQAQCSAALSRPQSFMSDVERGVRRLDIVQLRDLCLVLGTDLTSFSKAYEQAL
SrpA	1	79	BUH54_RS13545	transcriptional regulator	Pseudomonas aeruginosa isolate 239 (contig-5)	1	79	79	63.3	1.7e-18	0	29	97.4	MPKTIYRPEHMALLGLLKKHRKASGLTQVECSKALNRPQSFISDVENGTRRLDIVQLRDLCLVLGISLPELAQELENAI	MTKAIYRREHEIFLQLLKRLRVESGLTQAQCSAALSRPQSFMSDVERGVRRLDIVQLRDLCLVLGTDLTSFSKAYEQAL
SrpA	1	83	BUJ92_RS04900	transcriptional regulator	Pseudomonas aeruginosa isolate 368 (contig-3)	1	83	83	59.0	1.7e-18	0	34	97.4	MPKTIYRPEHMALLGLLKKHRKASGLTQVECSKALNRPQSFISDVENGTRRLDIVQLRDLCLVLGISLPELAQELENAITTAR	MTKAIYRPEHEVFLQLLRQLRIESGLTQAQCSNALGRPQSFMSDVERGVRRLDIVQIHDLCVVLGTTLSEFAAAYERELGKSR
SrpA	1	79	BUH61_RS18190	transcriptional regulator	Pseudomonas aeruginosa isolate 242 (contig-28)	1	79	79	63.3	1.7e-18	0	29	97.4	MPKTIYRPEHMALLGLLKKHRKASGLTQVECSKALNRPQSFISDVENGTRRLDIVQLRDLCLVLGISLPELAQELENAI	MTKAIYRREHEIFLQLLKRLRVESGLTQAQCSAALSRPQSFMSDVERGVRRLDIVQLRDLCLVLGTDLTSFSKAYEQAL
SrpA	1	79	BUH67_RS15980	transcriptional regulator	Pseudomonas aeruginosa isolate 225 (contig-4)	1	79	79	63.3	1.7e-18	0	29	97.4	MPKTIYRPEHMALLGLLKKHRKASGLTQVECSKALNRPQSFISDVENGTRRLDIVQLRDLCLVLGISLPELAQELENAI	MTKAIYRREHEIFLQLLKRLRVESGLTQAQCSAALSRPQSFMSDVERGVRRLDIVQLRDLCLVLGTDLTSFSKAYEQAL
SrpA	1	83	BUJ96_RS13890	transcriptional regulator	Pseudomonas aeruginosa isolate 380 (contig-2)	1	83	83	59.0	1.7e-18	0	34	97.4	MPKTIYRPEHMALLGLLKKHRKASGLTQVECSKALNRPQSFISDVENGTRRLDIVQLRDLCLVLGISLPELAQELENAITTAR	MTKAIYRPEHEVFLQLLRQLRIESGLTQAQCSNALGRPQSFMSDVERGVRRLDIVQIHDLCVVLGTTLSEFAAAYERELGKSR
SrpA	1	79	BUH79_RS14280	transcriptional regulator	Pseudomonas aeruginosa isolate 243 (contig-21)	1	79	79	63.3	1.7e-18	0	29	97.4	MPKTIYRPEHMALLGLLKKHRKASGLTQVECSKALNRPQSFISDVENGTRRLDIVQLRDLCLVLGISLPELAQELENAI	MTKAIYRREHEIFLQLLKRLRVESGLTQAQCSAALSRPQSFMSDVERGVRRLDIVQLRDLCLVLGTDLTSFSKAYEQAL
SrpA	1	83	BUJ83_RS09450	transcriptional regulator	Pseudomonas aeruginosa isolate 361 (contig-4)	1	83	83	59.0	1.7e-18	0	34	97.4	MPKTIYRPEHMALLGLLKKHRKASGLTQVECSKALNRPQSFISDVENGTRRLDIVQLRDLCLVLGISLPELAQELENAITTAR	MTKAIYRPEHEVFLQLLRQLRIESGLTQAQCSNALGRPQSFMSDVERGVRRLDIVQIHDLCVVLGTTLSEFAAAYERELGKSR
SrpA	1	83	BUK44_RS29280	transcriptional regulator	Pseudomonas aeruginosa isolate 377 (contig-13)	1	83	83	59.0	1.7e-18	0	34	97.4	MPKTIYRPEHMALLGLLKKHRKASGLTQVECSKALNRPQSFISDVENGTRRLDIVQLRDLCLVLGISLPELAQELENAITTAR	MTKAIYRPEHEVFLQLLRQLRIESGLTQAQCSNALGRPQSFMSDVERGVRRLDIVQIHDLCVVLGTTLSEFAAAYERELGKSR
SrpA	1	79	BUH45_RS14725	transcriptional regulator	Pseudomonas aeruginosa isolate 181 (contig-11)	1	79	79	62.0	3.7e-18	0	30	96.3	MPKTIYRPEHMALLGLLKKHRKASGLTQVECSKALNRPQSFISDVENGTRRLDIVQLRDLCLVLGISLPELAQELENAI	MTKAIYRREHEIFLQLLKRIRIESGLTQAQCSAALTRPQSFMSDVERGVRRLDVVQLRDLCLVLGTDLTSFSKAYEQAL
SrpA	1	79	BUH27_RS11525	transcriptional regulator	Pseudomonas aeruginosa isolate 180 (contig-12)	1	79	79	62.0	3.7e-18	0	30	96.3	MPKTIYRPEHMALLGLLKKHRKASGLTQVECSKALNRPQSFISDVENGTRRLDIVQLRDLCLVLGISLPELAQELENAI	MTKAIYRREHEIFLQLLKRIRIESGLTQAQCSAALTRPQSFMSDVERGVRRLDVVQLRDLCLVLGTDLTSFSKAYEQAL
SrpA	1	79	BUH23_RS03790	transcriptional regulator	Pseudomonas aeruginosa isolate 179 (contig-12)	1	79	79	62.0	3.7e-18	0	30	96.3	MPKTIYRPEHMALLGLLKKHRKASGLTQVECSKALNRPQSFISDVENGTRRLDIVQLRDLCLVLGISLPELAQELENAI	MTKAIYRREHEIFLQLLKRIRIESGLTQAQCSAALTRPQSFMSDVERGVRRLDVVQLRDLCLVLGTDLTSFSKAYEQAL
SrpA	1	79	BUH05_RS31020	transcriptional regulator	Pseudomonas aeruginosa isolate 180.1 (contig-19)	1	79	79	62.0	3.7e-18	0	30	96.3	MPKTIYRPEHMALLGLLKKHRKASGLTQVECSKALNRPQSFISDVENGTRRLDIVQLRDLCLVLGISLPELAQELENAI	MTKAIYRREHEIFLQLLKRIRIESGLTQAQCSAALTRPQSFMSDVERGVRRLDVVQLRDLCLVLGTDLTSFSKAYEQAL
SrpA	1	79	APA36_RS29735	DNA-binding protein	Pseudomonas aeruginosa WH-SGI-V-07501 (contig9)	1	79	79	62.0	3.7e-18	0	30	96.3	MPKTIYRPEHMALLGLLKKHRKASGLTQVECSKALNRPQSFISDVENGTRRLDIVQLRDLCLVLGISLPELAQELENAI	MTKAIYRREHEIFLQLLKRIRIESGLTQAQCSAALTRPQSFMSDVERGVRRLDVVQLRDLCLVLGTDLTSFSKAYEQAL
SrpA	1	79	BUH41_RS10005	transcriptional regulator	Pseudomonas aeruginosa isolate 182 (contig-17)	1	79	79	62.0	3.7e-18	0	30	96.3	MPKTIYRPEHMALLGLLKKHRKASGLTQVECSKALNRPQSFISDVENGTRRLDIVQLRDLCLVLGISLPELAQELENAI	MTKAIYRREHEIFLQLLKRIRIESGLTQAQCSAALTRPQSFMSDVERGVRRLDVVQLRDLCLVLGTDLTSFSKAYEQAL
SrpA	1	79	NT09_RS28650	DNA-binding protein	Pseudomonas aeruginosa AZPAE14994 (contig_85)	1	79	79	60.8	1.1e-17	0	31	94.7	MPKTIYRPEHMALLGLLKKHRKASGLTQVECSKALNRPQSFISDVENGTRRLDIVQLRDLCLVLGISLPELAQELENAI	MTKAIYRREHVIFLQELKRMRVESGMTQVQCSAALGRPQSFMSDVERGVRRLDLVQLRDLCLVLGSDLVRFTNAFEQAL
SrpA	1	79	NS73_RS27260	DNA-binding protein	Pseudomonas aeruginosa AZPAE14957 (contig_58)	1	79	79	60.8	1.1e-17	0	31	94.7	MPKTIYRPEHMALLGLLKKHRKASGLTQVECSKALNRPQSFISDVENGTRRLDIVQLRDLCLVLGISLPELAQELENAI	MTKAIYRREHVIFLQELKRMRVESGMTQVQCSAALGRPQSFMSDVERGVRRLDLVQLRDLCLVLGSDLVRFTNAFEQAL
SrpA	1	79	BUH33_RS09975	transcriptional regulator	Pseudomonas aeruginosa isolate 178 (contig-23)	1	79	79	58.2	9.2e-17	0	33	91.7	MPKTIYRPEHMALLGLLKKHRKASGLTQVECSKALNRPQSFISDVENGTRRLDIVQLRDLCLVLGISLPELAQELENAI	MTKAIYRREHVIFLHELRRMRVESGMTQAQCSAALGRPQSFMSDVERGVRRLDMVQLRDLCLVLGSDLVRFTNAFEQAL
